# Supplementary material for: Modulation of plant architecture by the miR156f–OsSPL7–OsGH3.8 pathway in rice
Source: J Exp Bot. 2018 Jul 25;69(21):5117–30. doi: 10.1093/jxb/ery273 (PMC6184515; doi:10.1093/jxb/ery273)
Supplement: Supplementary Table S1 [file ery273_suppl_supplementary_table_s1.xlsx]

## Sheet: primers
Primers sequnces used in this study
name	sequence（5’-3’）	function
IPSF	GTGGATCCaagaaaaatggccatcccctagc	IPS gene cloning
ISPR	CTGGAGCTCgaggaattcactataaagagaatcg
MIM156-I	cgaagctUGACAGAAGAtagaAGUGAGCATtttctagagggagataa	mimicry 156 cloning
MIM156-II	cctctagaaaATGCTCACTTCTATCTTCTGTCAagcttcggttcccctcg
miR156OEF	GGGATCCttttgggtggtggcagttga	miR156fOE plasmid
miR156OER	GGGTACcaaagccgtctcctccctcc
actinF	CCTGCTATGTACGTCGCCATC	RT-PCR analysis
actinR	CCGCAGCTTCCATTCCTATGA
actinFreal	CAGCCACACTGTCCCCATCTA	qRT-PCR
actinRreal	AGCAAGGTCGAGACGAAGGA
SPL2OEF	GGGATCCatgtcgccgcaggagacgaag	SPL2OE plasmid
SPL2OER	GGGTAccacgatgagaaaggaagagc
SPL7OEF	GGGATCCaatcggcgctagttttcg	SPL7OE plasmid
SPL7OER	GGGTACCgcggctggcaggtcggac
SPL13OEF	GGGATCCatggaccgcaaggacaagg	SPL13OE plasmid
SPL13OER	GGGTACCttatctgatctggaacggc
SPL7ATGOEF	gggTACCatggaaggaaacggctgcgg	OsSPL7:SPL7flag
SPL7ATGOER	GGGATCCgaccacgcgggcgccctcca
SPL7PF	GGGAGCTCggccggtggtgttaacg	OsSPL7:SPL7flag
SPL7PR	GGGTACCggtggcagccgcacacg
SPL7RNAiF	GGGACGTCGGATCCcggtgctgggacacggtttc	SPL7RNAi plasmid
SPL7RNAiR	GGGACTAGTGGTACCgtcggagaagaattgccacg
SPL2yeastF	acgcGTCGACGatgtcgccgcaggagacgaa(SalI)	pPC86:SPL2
SPL2yeastR	cgGAATTCctaccacgatgagaaaggaa(EcoRI)
SPL7yeastF	acgcGTCGACGatggaaggaaacggctgcgg(SalI)	pPC86:SPL7
SPL7yeastR	cgGAATTCtcagaccacgcgggcgccct(EcoRI)
SPL13yeastF	cgGAATTCCGatggaccgcaaggacaaggc (EcoRI)	pPC86:SPL13
SPL7yeastR	ggACTAGT ttatctgatctggaacggcg (SpeI)
SPL7PF2	F:GGGAAGCTTAAAATGAAACAATGTAGTGGG	SPL7:GUS
SPL7PR	R：GGGATCCGCACACGGACGGACCTATGT	SPL7:GUS
GH3.8P-1022F	CCGCTCGAGgggcagacaggtcacaggcg	p178:GH3.8F
GH3.8P-1022R	CCGCTCGAGttccgtcgcgatcggttggg
GH3.8P-1022MF	gcacTtacgtaagcgggcc	p178:GH3.8mF
GH3.8P-1022MR	tacgtaAgtgcgcctgtga
GH3967F	cgcttttagctcgacac	RT-PCR
GH4670R	gggagccatgccatattc
GH3.8P-1932F	CCGCTCGAGtcgttgggttggctgcaccg	p178:GH3.8F
GH3.8P-1932R	CCGCTCGAGttccactgccaaccccgcac
GH3.8P-2426F	CCGCTCGAGttgcccctgccactggcctc	p178:GH3.8F
GH3.8P-2426R	CCGCTCGAGagtccaaagcggcagcaggag
GH3.8P-2676F	CCGCTCGAGacccccgcatcagcaaacgaa	p178:GH3.8F
GH3.8P-2676R	CCGCTCGAGagctgcttgacatggaaaacggga
GH3.8RF	GGGACGTCGGATCCcaacacaaaacatttccttgtcc	SPL7RNAi plasmid
GH3.8RR	GGGACTAGTGGTACCcacggcgtcgacgttggtgg
GH3.8realF		qRT-PCR
GH3.8realR
SPL2Freal	ACTGCTACTACTGCTACTAC	qRT-PCR
SPL2Rreal	CACTACCACGATGAGAAAG
SPL3Freal	CTGGTGTGAGTGTGGCTAC	qRT-PCR
SPL3Rreal	GGTTCTGAGTGTTCTGCTGAG
SPL4Freal	GCCGCCGTCGTCATTATTATTTG	qRT-PCR
SPL4Rreal	TGCTGGGAGAGATTTGGATATGTG
SPL7Freal	CAGGTGGCTGCTGCTGTGTAAC	qRT-PCR
SPL7Rreal	CGCACACGGACGGACCTATG
SPL11Freal	CCATTCTCCTTCTGTCCTCTTC	qRT-PCR
SPL11Rreal	CTGGATGCTACGGTGGTTAC
SPL12Freal	ACGCTGCTACTTGTTATTCATCAC	qRT-PCR
SPL12Rreal	CTGCTGCTGCTCACACTTG
SPL13Freal	ATGGAGGAGGACAAGAAG	qRT-PCR
SPL13Rreal	GAGGAGGAGCTAGAAGAC
SPL14Freal	CCAAGCAGCGTAAGGAATG	qRT-PCR
SPL14Rreal	CCTGTGCCACTGGATACC
SPL16Freal	TCCAATGACAATGAGATGAACTAC	qRT-PCR
SPL16Rreal	AACTAAGGCAGCAACATACAG
SPL17Freal	GACCTCTTTCTTCTCGCTATG	qRT-PCR
SPL17Rreal	CCTCACACTGCTTGGAAC
SPL18Freal	AGGCTAAGCGTAGTTGTAG	qRT-PCR
SPL18Rreal	GGTCTTGGAGGAGTGAAG
Os09g33820Freal	TTGCGACGAGAATGTGTTTG	qRT-PCR
Os09g33820Rreal	CTGCCTTGAAGAGATTGTGATG
Os11g30370Freal	CACTCTCATCCTCCTCCAAC	qRT-PCR
Os1g30370Rreal	TCCTTCTTCTTCTCCTCCAATC
Os09g03670Freal	GCGACTGAGAGAACTGAG	qRT-PCR
Os09g03670Rreal	ATGCGAGAGTGAGAATGG
GH3.8CHIP1F	CGAGCTCGTGGCCCGCTTAC	CHIP
GH3.8CHIP1R	ACTTTCTCGCGCGCAAGCCT	CHIP
GH3.8CHIP2F	TTCCACTGCCAACCCCGCAC	CHIP
GH3.8CHIP2R	AGAGTGCGTTGCGTGAGCGT	CHIP
actinCHIPF		CHIP
actinCHIPR		CHIP
