# Supplementary material for: Modulation of plant architecture by the miR156f–OsSPL7–OsGH3.8 pathway in rice
Source: J Exp Bot. 2018 Jul 25;69(21):5117–30. doi: 10.1093/jxb/ery273 (PMC6184515; doi:10.1093/jxb/ery273)
Supplement: Supplementary Table S3 [file ery273_suppl_supplementary_table_s3.xls]

## Sheet: all data
Probe Set ID	cd mutant	cd mutant Call	WT	WT Call	fold change	filtered	Target Description	Representative Public ID	Annotation Transcript Cluster	Transcript Assignments
RPTR-Os-AY342347_at	18.42	A	20.07	A	-1.09		REPORTER AY342347 /DEF=Red H-Pelican DsRed.T4 transformation vector, complete sequence.	RPTR-Os-AY342347	RPTR-Os-AY342347	RPTR-Os-AY342347 // --- // affx // --- // ---
RPTR-Os-U43284-1_s_at	33.51	A	46.04	A	-1.37		REPORTER U43284 /FEA=CDS /DB_XREF=AAC53659.1 GI:1289375 /PROD=green fluorescent protein, S65T variant /GEN=gfp	RPTR-Os-U43284-1	RPTR-Os-U43284-1	RPTR-Os-U43284-1 // --- // affx // --- // ---
RPTR-Os-AJ002682-1_s_at	18.77	A	20.02	A	-1.07		REPORTER AJ002682 /FEA=CDS_1 /DB_XREF=CAA05684.1 GI:2623979 REMTREMBL:CAA05684 /GEN=kanamycin resistance gene	RPTR-Os-AJ002682-1	RPTR-Os-AJ002682-1	RPTR-Os-AJ002682-1 // --- // affx // --- // ---
RPTR-Os-AJ002682-2_s_at	36.99	A	27.83	A	1.33		REPORTER AJ002682 /FEA=CDS_2 /DB_XREF=CAA05685.1 GI:2623980 REMTREMBL:CAA05685 /PROD=beta-lactamase /GEN=bla	RPTR-Os-AJ002682-2	RPTR-Os-AJ002682-2	RPTR-Os-AJ002682-2 // --- // affx // --- // ---
RPTR-Os-X58791-1_s_at	19.77	A	19.21	A	1.03		REPORTER X58791 /FEA=CDS_1 /DB_XREF=CAA41597.1 GI:48447 SPTREMBL:Q56698 /PROD=luciferase alpha subunit /GEN=luxA	RPTR-Os-X58791-1	RPTR-Os-X58791-1	RPTR-Os-X58791-1 // --- // affx // --- // ---
RPTR-Os-X58791-2_s_at	22.96	A	24.11	A	-1.05		REPORTER X58791 /FEA=CDS_2 /DB_XREF=CAA41598.1 GI:48448 SPTREMBL:Q56699 /PROD=luciferase beta subunit /GEN=luxB	RPTR-Os-X58791-2	RPTR-Os-X58791-2	RPTR-Os-X58791-2 // --- // affx // --- // ---
RPTR-Os-M10961-1_at	19.49	A	23.22	A	-1.19		REPORTER M10961 /FEA=CDS_1 /DB_XREF=AAA88684.1 GI:1197014 /PROD=unknown protein /NOTE=ORF; putative	RPTR-Os-M10961-1	RPTR-Os-M10961-1	RPTR-Os-M10961-1 // --- // affx // --- // ---
RPTR-Os-M10961-2_at	1.34	A	1.09	A	1.24		REPORTER M10961 /FEA=CDS_2 /DB_XREF=AAA88685.1 GI:155175 /PROD=luciferase alpha subunit /GEN=luxA	RPTR-Os-M10961-2	RPTR-Os-M10961-2	RPTR-Os-M10961-2 // --- // affx // --- // ---
RPTR-Os-M10961-4_at	12.33	A	13.93	A	-1.13		REPORTER M10961 /FEA=CDS_4 /DB_XREF=AAA88687.1 GI:1197015 /PROD=unknown protein /NOTE=ORF; putative	RPTR-Os-M10961-4	RPTR-Os-M10961-4	RPTR-Os-M10961-4 // --- // affx // --- // ---
RPTR-Os-A00196-1_s_at	77.8	A	60.66	A	1.28		REPORTER A00196 /FEA=CDS /DB_XREF=CAA00038.1 GI:14446 REMTREMBL:CAA00038 /PROD=beta glucuronidase /GEN=uidA	RPTR-Os-A00196-1	RPTR-Os-A00196-1	RPTR-Os-A00196-1 // --- // affx // --- // ---
RPTR-Os-M15077-1_at	4.2	A	4.74	A	-1.13		REPORTER M15077 /FEA=CDS /DB_XREF=AAA29795.1 GI:160794 /NOTE=Luciferase	RPTR-Os-M15077-1	RPTR-Os-M15077-1	RPTR-Os-M15077-1 // --- // affx // --- // ---
RPTR-Os-M15077-1_s_at	19.87	A	14.14	A	1.4		REPORTER M15077 /FEA=CDS /DB_XREF=AAA29795.1 GI:160794 /NOTE=Luciferase	RPTR-Os-M15077-1	RPTR-Os-M15077-1	RPTR-Os-M15077-1 // --- // affx // --- // ---
RPTR-Os-M62653-1_at	6.55	A	5.91	A	1.11		REPORTER M62653 /FEA=CDS /DB_XREF=AAA27721.1 GI:155661 /PROD=green-fluorescent protein /GEN=GFP	RPTR-Os-M62653-1	RPTR-Os-M62653-1	RPTR-Os-M62653-1 // --- // affx // --- // ---
RPTR-Os-M62653-1_s_at	11.86	A	7.74	A	1.53		REPORTER M62653 /FEA=CDS /DB_XREF=AAA27721.1 GI:155661 /PROD=green-fluorescent protein /GEN=GFP	RPTR-Os-M62653-1	RPTR-Os-M62653-1	RPTR-Os-M62653-1 // --- // affx // --- // ---
RPTR-Os-U47295-1_at	23.03	A	20.56	A	1.12		REPORTER U47295 /FEA=CDS_1 /DB_XREF=AAA89082.1 GI:1200460 /PROD=luciferase /GEN=luc+	RPTR-Os-U47295-1	RPTR-Os-U47295-1	RPTR-Os-U47295-1 // --- // affx // --- // ---
RPTR-Os-AJ132968-1_at	14.08	A	17.33	A	-1.23		REPORTER AJ132968 /FEA=CDS /FUNCTION=chloramphenicol resistence /DB_XREF=CAB42001.1 GI:4753685 /PROD=chloramphenicol acteyl transferase /GEN=cat	RPTR-Os-AJ132968-1	RPTR-Os-AJ132968-1	RPTR-Os-AJ132968-1 // --- // affx // --- // ---
RPTR-Os-NM_131175-1_at	83.35	A	83.07	A	1		REPORTER NM_131175 /FEA=CDS /DB_XREF=NP_571250.1 GI:18859311 LocusID:30413 /PROD=opsin 1 (cone pigments), long-wave-sensitive, 1 /NOTE=immunolocalized to double cone outer segments; red-sensitive opsin; /GEN=opn1lw1	RPTR-Os-NM_131175-1	RPTR-Os-NM_131175-1	RPTR-Os-NM_131175-1 // --- // affx // --- // ---
RPTR-Os-J01636-1_at	107.38	A	98.54	A	1.09		REPORTER J01636 /FEA=CDS_1 /DB_XREF=AAA24052.1 GI:146576 /NOTE=lac repressor protein (gtg start codon) /GEN=lacI	RPTR-Os-J01636-1	RPTR-Os-J01636-1	RPTR-Os-J01636-1 // --- // affx // --- // ---
RPTR-Os-E00696-1_s_at	34.47	A	31.36	A	1.1		REPORTER E00696 /FEA=CDS /GEN=Lac Z	RPTR-Os-E00696-1	RPTR-Os-E00696-1	RPTR-Os-E00696-1 // --- // affx // --- // ---
RPTR-Os-J01636-3_at	51.35	A	32	A	1.6		REPORTER J01636 /FEA=CDS_3 /DB_XREF=AAA24054.1 GI:146578 /NOTE=lactose permease /GEN=lacY	RPTR-Os-J01636-3	RPTR-Os-J01636-3	RPTR-Os-J01636-3 // --- // affx // --- // ---
RPTR-Os-J01636-4_at	27.78	A	30.46	A	-1.1		REPORTER J01636 /FEA=CDS_4 /DB_XREF=AAA24055.1 GI:551814 /NOTE=thiogalactoside acetyltransferase (ttg start codon) /GEN=lacA	RPTR-Os-J01636-4	RPTR-Os-J01636-4	RPTR-Os-J01636-4 // --- // affx // --- // ---
RPTR-Os-ECOLOXL_at	1.37	A	1.87	A	-1.37		REPORTER M10289 /DEF=E.coli/bacteriophage P1 loxL recombination site.	RPTR-Os-ECOLOXL	RPTR-Os-ECOLOXL	RPTR-Os-ECOLOXL // --- // affx // --- // ---
RPTR-Os-ECOLOXL_x_at	1.24	A	0.84	A	1.48		REPORTER M10289 /DEF=E.coli/bacteriophage P1 loxL recombination site.	RPTR-Os-ECOLOXL	RPTR-Os-ECOLOXL	RPTR-Os-ECOLOXL // --- // affx // --- // ---
RPTR-Os-ECOLOXB_at	12.23	A	11.66	A	1.05		REPORTER M10290 /DEF=E.coli loxB site, which can recombine with bacteriophage P1 loxP site.	RPTR-Os-ECOLOXB	RPTR-Os-ECOLOXB	RPTR-Os-ECOLOXB // --- // affx // --- // ---
RPTR-Os-K01486-1_at	25.39	A	25.97	A	-1.02		REPORTER K01486 /FEA=CDS /DB_XREF=AAA34626.1 GI:171558 /NOTE=GAL4 protein	RPTR-Os-K01486-1	RPTR-Os-K01486-1	RPTR-Os-K01486-1 // --- // affx // --- // ---
RPTR-Os-X03453-1_at	16.82	A	24.48	A	-1.46		REPORTER X03453 /FEA=CDS_1 /DB_XREF=CAA27177.1 GI:15136 SPTREMBL:Q38403 /NOTE=unnamed protein product; pot. ORF1 (aa 1-73)	RPTR-Os-X03453-1	RPTR-Os-X03453-1	RPTR-Os-X03453-1 // --- // affx // --- // ---
RPTR-Os-AY056050-1_at	75	A	70.01	A	1.07		REPORTER AY056050 /FEA=CDS /DB_XREF=AAL31698.1 GI:17016300 /PROD=codon-optimized cre recombinase /NOTE=contains part of the large T nuclear localization signal sequence /GEN=iCre	RPTR-Os-AY056050-1	RPTR-Os-AY056050-1	RPTR-Os-AY056050-1 // --- // affx // --- // ---
RPTR-Os-AF298789-1_at	42.45	A	38.87	A	1.09		REPORTER AF298789 /FEA=CDS_1 /DB_XREF=AAG34533.1 GI:11344896 /PROD=phosphoribosylanthranilate isomerase /GEN=TRP1	RPTR-Os-AF298789-1	RPTR-Os-AF298789-1	RPTR-Os-AF298789-1 // --- // affx // --- // ---
RPTR-Os-J01347-1_at	0.03	A	0.47	A	-14.59	*	REPORTER J01347 /FEA=CDS_1 /DB_XREF=AAB59340.1 GI:172191 /NOTE=recombinase (FLP)	RPTR-Os-J01347-1	RPTR-Os-J01347-1	RPTR-Os-J01347-1 // --- // affx // --- // ---
RPTR-Os-J01347-1_s_at	5.6	A	5.85	A	-1.04		REPORTER J01347 /FEA=CDS_1 /DB_XREF=AAB59340.1 GI:172191 /NOTE=recombinase (FLP)	RPTR-Os-J01347-1	RPTR-Os-J01347-1	RPTR-Os-J01347-1 // --- // affx // --- // ---
RPTR-Os-J01347-2_at	16.96	A	19.75	A	-1.16		REPORTER J01347 /FEA=CDS_2 /DB_XREF=AAB59341.1 GI:172192 /NOTE=Rep 1 protein	RPTR-Os-J01347-2	RPTR-Os-J01347-2	RPTR-Os-J01347-2 // --- // affx // --- // ---
RPTR-Os-J01347-3_at	11.07	A	12.12	A	-1.09		REPORTER J01347 /FEA=CDS_3 /DB_XREF=AAB59342.1 GI:172193 /NOTE=D protein	RPTR-Os-J01347-3	RPTR-Os-J01347-3	RPTR-Os-J01347-3 // --- // affx // --- // ---
RPTR-Os-J01347-4_at	13.02	A	12.94	A	1.01		REPORTER J01347 /FEA=CDS_4 /DB_XREF=AAB59343.1 GI:172194 /NOTE=Rep 2 protein	RPTR-Os-J01347-4	RPTR-Os-J01347-4	RPTR-Os-J01347-4 // --- // affx // --- // ---
RPTR-Os-U46493-1_s_at	11.26	A	10.92	A	1.03		REPORTER U46493 /FEA=CDS /DB_XREF=AAC53669.1 GI:1245115 /PROD=Flp recombinase	RPTR-Os-U46493-1	RPTR-Os-U46493-1	RPTR-Os-U46493-1 // --- // affx // --- // ---
RPTR-Os-U57609-2_s_at	48.11	A	30.09	A	1.6		REPORTER U57609 /FEA=CDS_2 /DB_XREF=AAB08065.1 GI:1373326 /PROD=neomycin phosphotransferase	RPTR-Os-U57609-2	RPTR-Os-U57609-2	RPTR-Os-U57609-2 // --- // affx // --- // ---
RPTR-Os-AB076373-1_at	43.91	A	40.1	A	1.1		REPORTER AB076373 /FEA=CDS_1 /DB_XREF=BAC00955.1 GI:21623749 /PROD=thiazole synthase /GEN=ptrA	RPTR-Os-AB076373-1	RPTR-Os-AB076373-1	RPTR-Os-AB076373-1 // --- // affx // --- // ---
RPTR-Os-AF323980-1_at	10.81	A	10	A	1.08		REPORTER AF323980 /FEA=CDS /DB_XREF=AAK26531.1 GI:13446782 /PROD=minor outer capsid protein VP4 /NOTE=viral protein 4	RPTR-Os-AF323980-1	RPTR-Os-AF323980-1	RPTR-Os-AF323980-1 // --- // affx // --- // ---
RPTR-Os-AF292559-1_at	13.14	A	9.43	A	1.39		REPORTER AF292559 /FEA=CDS_1 /DB_XREF=AAG34044.1 GI:11321077 /PROD=yellow fluorescent protein yfp /GEN=yfp	RPTR-Os-AF292559-1	RPTR-Os-AF292559-1	RPTR-Os-AF292559-1 // --- // affx // --- // ---
RPTR-Os-AF292559-2_s_at	4.26	A	4.62	A	-1.09		REPORTER AF292559 /FEA=CDS_2 /DB_XREF=AAG34045.1 GI:11321078 /PROD=mob /GEN=mob	RPTR-Os-AF292559-2	RPTR-Os-AF292559-2	RPTR-Os-AF292559-2 // --- // affx // --- // ---
RPTR-Os-AF292559-3_s_at	3.66	A	2.93	A	1.25		REPORTER AF292559 /FEA=CDS_3 /DB_XREF=AAG34046.1 GI:11321079 /PROD=repB /GEN=repB	RPTR-Os-AF292559-3	RPTR-Os-AF292559-3	RPTR-Os-AF292559-3 // --- // affx // --- // ---
RPTR-Os-AF292559-4_s_at	27.71	A	30.82	A	-1.11		REPORTER AF292559 /FEA=CDS_4 /DB_XREF=AAG34047.1 GI:11321080 /PROD=kanamycin resistance protein /GEN=aphA	RPTR-Os-AF292559-4	RPTR-Os-AF292559-4	RPTR-Os-AF292559-4 // --- // affx // --- // ---
RPTR-Os-AF292560-1_s_at	19.34	A	8.08	A	2.39	*	REPORTER AF292560 /FEA=CDS_1 /DB_XREF=AAG34048.1 GI:11321082 /PROD=cyan fluorescent protein cfp /GEN=cfp	RPTR-Os-AF292560-1	RPTR-Os-AF292560-1	RPTR-Os-AF292560-1 // --- // affx // --- // ---
RPTR-Os-U89963-1_at	25.34	A	29.9	A	-1.18		REPORTER U89963 /FEA=CDS_1 /DB_XREF=AAB68656.1 GI:2293128 /PROD=VP16 /NOTE=Activation domain of VP16	RPTR-Os-U89963-1	RPTR-Os-U89963-1	RPTR-Os-U89963-1 // --- // affx // --- // ---
RPTR-Os-U89963-1_s_at	8.81	A	5.08	A	1.73		REPORTER U89963 /FEA=CDS_1 /DB_XREF=AAB68656.1 GI:2293128 /PROD=VP16 /NOTE=Activation domain of VP16	RPTR-Os-U89963-1	RPTR-Os-U89963-1	RPTR-Os-U89963-1 // --- // affx // --- // ---
RPTR-Os-U89963-1_x_at	27.8	A	16.81	A	1.65		REPORTER U89963 /FEA=CDS_1 /DB_XREF=AAB68656.1 GI:2293128 /PROD=VP16 /NOTE=Activation domain of VP16	RPTR-Os-U89963-1	RPTR-Os-U89963-1	RPTR-Os-U89963-1 // --- // affx // --- // ---
RPTR-Os-U55943-1_at	15.8	A	20.22	A	-1.28		REPORTER U55943 /FEA=CDS_1 /DB_XREF=AAB01203.1 GI:1335994 /PROD=VP16 transactivation domain (modified)	RPTR-Os-U55943-1	RPTR-Os-U55943-1	RPTR-Os-U55943-1 // --- // affx // --- // ---
RPTR-Os-U55943-1_x_at	18.7	A	22.8	A	-1.22		REPORTER U55943 /FEA=CDS_1 /DB_XREF=AAB01203.1 GI:1335994 /PROD=VP16 transactivation domain (modified)	RPTR-Os-U55943-1	RPTR-Os-U55943-1	RPTR-Os-U55943-1 // --- // affx // --- // ---
RPTR-Os-M57289-1_s_at	24.97	A	26.93	A	-1.08		REPORTER M57289 /FEA=CDS /DB_XREF=AAA45864.1 GI:330320 /GEN=VP16	RPTR-Os-M57289-1	RPTR-Os-M57289-1	RPTR-Os-M57289-1 // --- // affx // --- // ---
RPTR-Os-NC_001669-1_at	50.11	A	36.44	A	1.37		REPORTER NC_001669 /FEA=CDS_1 /DB_XREF=GI:9628421 /DEF=Simian virus 40, complete genome: Large T antigen. /NOTE=(c5163-4918, c4571-2691)	RPTR-Os-NC_001669-1	RPTR-Os-NC_001669-1	RPTR-Os-NC_001669-1 // --- // affx // --- // ---
RPTR-Os-NC_001669-2_at	46.68	A	27.24	A	1.71		REPORTER NC_001669 /FEA=CDS_2 /DB_XREF=GI:9628421 /DEF=Simian virus 40, complete genome: Small T antigen. /NOTE=(c5163-4639)	RPTR-Os-NC_001669-2	RPTR-Os-NC_001669-2	RPTR-Os-NC_001669-2 // --- // affx // --- // ---
RPTR-Os-AF403737-1_at	10.03	A	10.7	A	-1.07		REPORTER AF403737 /FEA=CDS /DB_XREF=GI:15294078 /DEF=Expression and selection vector pKS336, complete sequence: Blasticidin S deaminase. /NOTE=(c2681-2259)	RPTR-Os-AF403737-1	RPTR-Os-AF403737-1	RPTR-Os-AF403737-1 // --- // affx // --- // ---
RPTR-Os-L36849-1_at	34.5	A	33.19	A	1.04		REPORTER L36849 /FEA=CDS /DB_XREF=GI:557208 /DEF=Cloning vector pZEO (isolate SV1) phleomycin/zeocin-binding protein gene, complete cds. /NOTE=(2884-3258)	RPTR-Os-L36849-1	RPTR-Os-L36849-1	RPTR-Os-L36849-1 // --- // affx // --- // ---
RPTR-Os-AF062997-1_at	37.83	A	44.48	A	-1.18		REPORTER AF062997 /FEA=CDS /DB_XREF=GI:3142439 /DEF=Retrotransposon vector pVLIBAG, complete sequence: IRES; internal ribosome entry sequence from encephalomyocarditis virus. /NOTE=(1205-1762)	RPTR-Os-AF062997-1	RPTR-Os-AF062997-1	RPTR-Os-AF062997-1 // --- // affx // --- // ---
RPTR-Os-V01555-1_at	63.44	P	49.28	A	1.29		REPORTER V01555 /FEA=CDS /DB_XREF=GI:59074 /DEF=Epstein-Barr virus (EBV) genome, strain B95-8: unnamed protein product; BKRF1 encodes EBNA-1 protein, latent cycle gene. /NOTE=(107950-109875)	RPTR-Os-V01555-1	RPTR-Os-V01555-1	RPTR-Os-V01555-1 // --- // affx // --- // ---
RPTR-Os-X17220-1_at	10574.3	P	43.18	A	244.88	*	REPORTER X17220 /FEA=CDS /DB_XREF=GI:47128 /DB_XREF=EMB:X17220.1 /DEF=SHBARPA Streptomyces hygroscopicus bar gene for phosphinothricin acetyl transferase.	RPTR-Os-X17220-1	RPTR-Os-X17220-1	RPTR-Os-X17220-1 // --- // affx // --- // ---
RPTR-Os-K01193-1_at	9987.13	P	16.98	A	588.19	*	REPORTER K01193 /FEA=CDS /DB_XREF=GI:150775 /DEF=Plasmid pJR225 (from E.coli) hygromycin B phosphotransferase (hgh) gene, complete cds. /NOTE=(211-1236)	RPTR-Os-K01193-1	RPTR-Os-K01193-1	RPTR-Os-K01193-1 // --- // affx // --- // ---
RPTR-Os-XXU09476-1_at	22.52	A	19.43	A	1.16		REPORTER XXU09476 /FEA=CDS /DB_XREF=GI:497650 /DB_XREF=U09476.1 /DEF=Synthetic construct dihydrofolate reductase from Tn7 (dhfr) gene, complete cds.	RPTR-Os-XXU09476-1	RPTR-Os-XXU09476-1	RPTR-Os-XXU09476-1 // --- // affx // --- // ---
RPTR-Os-NC_002086-1_at	119.67	A	511.9	A	-4.28	*	REPORTER NC_002086 /FEA=CDS /DB_XREF=GI:9507414 /DEF=From complete sequence of plasmid pRL1063a, bleomycin resistance gene. /NOTE=(4264-4644)	RPTR-Os-NC_002086-1	RPTR-Os-NC_002086-1	RPTR-Os-NC_002086-1 // --- // affx // --- // ---
RPTR-Os-J03196-1_at	30.66	A	24.1	A	1.27		REPORTER J03196 /FEA=CDS /DB_XREF=GI:149174 /DEF=K. pneumoniae bromoxynil-specific nitrilase (bxn) gene, complete cds. /NOTE=(66-1115)	RPTR-Os-J03196-1	RPTR-Os-J03196-1	RPTR-Os-J03196-1 // --- // affx // --- // ---
RPTR-Os-A12338-1_at	23.66	A	22.25	A	1.06		REPORTER A12338 /FEA=CDS /DB_XREF=GI:491337 /DB_XREF=EMB:A12338.1 /DEF=tfdA-2,4-dichlorophenoxyacetate-monooxygenase (tfdA) gene.	RPTR-Os-A12338-1	RPTR-Os-A12338-1	RPTR-Os-A12338-1 // --- // affx // --- // ---
RPTR-Os-A06498-1_at	22.54	A	20.92	A	1.08		REPORTER A06498 /FEA=CDS /DB_XREF=GI:490413 /DB_XREF=EMB:A06498.1 /DEF=Artificial sequence for nopaline synthase.	RPTR-Os-A06498-1	RPTR-Os-A06498-1	RPTR-Os-A06498-1 // --- // affx // --- // ---
RPTR-Os-CVE247372-1_at	29.78	A	30.79	A	-1.03		REPORTER CVE247372 /FEA=CDS /DB_XREF=GI:5327024 /DEF=From complete sequence of cloning vector pYanni4, streptomycin phosphotransferase gene. /NOTE=(3771-4574)	RPTR-Os-CVE247372-1	RPTR-Os-CVE247372-1	RPTR-Os-CVE247372-1 // --- // affx // --- // ---
RPTR-Os-AE009032-1_at	21.14	A	21.18	A	-1		REPORTER AE009032 /FEA=CDS /DB_XREF=GI:17738994 /DEF=Agrobacterium tumefaciens str. C58 circular chromosome, section 58 of 256 of the complete sequence:3-phosphoshikimate 1-carboxyvinyltransferase. /NOTE=(3456-4733)	RPTR-Os-AE009032-1	RPTR-Os-AE009032-1	RPTR-Os-AE009032-1 // --- // affx // --- // ---
RPTR-Os-AY125353_at	43.69	A	37.9	A	1.15		REPORTER AY125353 /FEA=CDS /DB_XREF=AY125353 /DB_XREF=GI:27549259 /NOTE=(160-1527) /GEN=CP4EPSPS /PROD=CP4EPSPS protein /DEF=CP4EPSPS gene, 5-enolpyruvylshikimate-3-phosphate synthase, 3-phosphoshikimate 1-carboxyvinyltransferase, complete cds	RPTR-Os-AY125353	RPTR-Os-AY125353	RPTR-Os-AY125353 // --- // affx // --- // ---
Os.7947.1.S1_a_at	640.51	P	473.58	P	1.35		gb:AF323610.1 /DB_XREF=gi:13249139 /GEN=GLU /TID=Os.7947.1 /CNT=574 /FEA=FLmRNA /TIER=FL+Stack /STK=256 /UG=Os.7947 /DEF=Oryza sativa glucanase (GLU) mRNA, complete cds. /PROD=glucanase /FL=gb:AF323610.1 gb:AK121825.1 gb:AK060867.1 /REP_ORG=O. sativa	AF323610.1	XM_475161	LOC_Os05g31140.1 // Lichenase II precursor, putative, expressed // tigr_pseudomol_4 // 11 // ---
Os.7947.1.S1_x_at	808.07	P	594.62	P	1.36		gb:AF323610.1 /DB_XREF=gi:13249139 /GEN=GLU /TID=Os.7947.1 /CNT=574 /FEA=FLmRNA /TIER=FL+Stack /STK=256 /UG=Os.7947 /DEF=Oryza sativa glucanase (GLU) mRNA, complete cds. /PROD=glucanase /FL=gb:AF323610.1 gb:AK121825.1 gb:AK060867.1 /REP_ORG=O. sativa	AF323610.1	XM_475161	LOC_Os05g31140.1 // Lichenase II precursor, putative, expressed // tigr_pseudomol_4 // 11 // ---
Os.7945.1.S1_at	11912.7	P	11767.3	P	1.01		gb:AF094774.1 /DB_XREF=gi:3789949 /GEN=GOS2 /TID=Os.7945.1 /CNT=491 /FEA=FLmRNA /TIER=FL+Stack /STK=253 /UG=Os.7945 /DEF=Oryza sativa translation initiation factor (GOS2) mRNA, complete cds. /PROD=translation initiation factor /FL=gb:AF094774.1 gb:AK120697.1 gb:AK105037.1 /REP_ORG=O. sativa	AF094774.1	AK120697(11),D10959(9)	D10959 // Oryza sativa mRNA for GOS2. // gb // 9 // --- /// AK120697 // Oryza sativa (japonica cultivar-group) cDNA clone:J013170I05, full insert sequence. // gb // 11 // --- /// LOC_Os07g34589.1 // Protein translation factor SUI1 homolog, putative, expressed // tigr_pseudomol_4 // 11 // --- /// LOC_Os07g34589.2 // Protein translation factor SUI1 homolog, putative, expressed // tigr_pseudomol_4 /…
Os.7945.1.S1_s_at	7538.39	P	9427.93	P	-1.25		gb:AF094774.1 /DB_XREF=gi:3789949 /GEN=GOS2 /TID=Os.7945.1 /CNT=491 /FEA=FLmRNA /TIER=FL+Stack /STK=253 /UG=Os.7945 /DEF=Oryza sativa translation initiation factor (GOS2) mRNA, complete cds. /PROD=translation initiation factor /FL=gb:AF094774.1 gb:AK120697.1 gb:AK105037.1 /REP_ORG=O. sativa	AF094774.1	XM_478516(11)	AK120697 // Oryza sativa (japonica cultivar-group) cDNA clone:J013170I05, full insert sequence. // gb // 11 // --- /// XM_478516 // Oryza sativa (japonica cultivar-group), mRNA. // refseq // 11 // --- /// LOC_Os07g34589.1 // Protein translation factor SUI1 homolog, putative, expressed // tigr_pseudomol_4 // 11 // --- /// LOC_Os07g34589.2 // Protein translation factor SUI1 homolog, putative, expre…
Os.10784.1.S1_at	5291.68	P	3359.93	P	1.57		gb:AB112061.1 /DB_XREF=gi:31711498 /GEN=OsCTTP /TID=Os.10784.1 /CNT=326 /FEA=FLmRNA /TIER=FL+Stack /STK=138 /UG=Os.10784 /UG_TITLE=(indica cultivar-group) OsCTTP gene, complete cds /DEF=Oryza sativa (indica cultivar-group) OsCTTP gene, complete cds. /FL=gb:AK104516.1 gb:AK071205.1 gb:AK104503.1 gb:AK104351.1 gb:AK104187.1 gb:AK104241.1 gb:AB112061.1 gb:AK104223.1 gb:AK119187.1 /REP_ORG=O. sativa	AB112061.1	XM_465531(10),XM_506800(10),XM_507476(10),XM_507477(10),XM_507478(10),XM_507479(10),XM_507480(10),XM_507481(10)	AB112061 // Oryza sativa (indica cultivar-group) OsCTP gene, complete cds. // gb // 10 // --- /// XM_506800 // PREDICTED Oryza sativa (japonica cultivar-group), OJ1342_D02.8 mRNA. // refseq // 10 // --- /// XM_507476 // PREDICTED Oryza sativa (japonica cultivar-group), OJ1342_D02.8 mRNA. // refseq // 10 // --- /// XM_507477 // PREDICTED Oryza sativa (japonica cultivar-group), OJ1342_D02.8 mRNA. /…
Os.12410.1.S1_a_at	10912.6	P	11361	P	-1.04		gb:AF017365.1 /DB_XREF=gi:2407284 /TID=Os.12410.1 /CNT=165 /FEA=FLmRNA /TIER=FL+Stack /STK=110 /UG=Os.12410 /DEF=Oryza sativa metallothionein-like protein mRNA, complete cds. /PROD=metallothionein-like protein /FL=gb:AB002820.1 gb:AF017365.1 gb:AK104075.1 gb:AK062796.1 /REP_ORG=O. sativa	AF017365.1	NM_189487(11)	AK059392 // Oryza sativa (japonica cultivar-group) cDNA clone:001-026-H08, full insert sequence. // gb // 10 // --- /// AK062796 // Oryza sativa (japonica cultivar-group) cDNA clone:001-107-C08, full insert sequence. // gb // 11 // --- /// NM_189487 // Oryza sativa (japonica cultivar-group), predicted mRNA. // refseq // 11 // ---
Os.12410.1.S1_x_at	11320.1	P	10823.2	P	1.05		gb:AF017365.1 /DB_XREF=gi:2407284 /TID=Os.12410.1 /CNT=165 /FEA=FLmRNA /TIER=FL+Stack /STK=110 /UG=Os.12410 /DEF=Oryza sativa metallothionein-like protein mRNA, complete cds. /PROD=metallothionein-like protein /FL=gb:AB002820.1 gb:AF017365.1 gb:AK104075.1 gb:AK062796.1 /REP_ORG=O. sativa	AF017365.1	AK062796(9)	AK062796 // Oryza sativa (japonica cultivar-group) cDNA clone:001-107-C08, full insert sequence. // gb // 9 // ---
Os.12832.1.S1_a_at	7823.24	P	10120.3	P	-1.29		gb:AF541859.1 /DB_XREF=gi:23345286 /GEN=HMG1 /TID=Os.12832.1 /CNT=599 /FEA=FLmRNA /TIER=FL+Stack /STK=84 /UG=Os.12832 /DEF=Oryza sativa (indica cultivar-group) HMG1 protein (HMG1) mRNA, complete cds. /PROD=HMG1 protein /FL=gb:AK062226.1 gb:AF541859.1 gb:AF093632.1 /REP_ORG=O. sativa	AF541859.1	AF541859(11),AK068898(11)	AF541859 // Oryza sativa (indica cultivar-group) HMG1 protein (HMG1) mRNA, complete cds. // gb // 11 // --- /// AK068898 // Oryza sativa (japonica cultivar-group) cDNA clone:J013170E23, full insert sequence. // gb // 11 // --- /// LOC_Os06g51220.1 // DNA-binding protein MNB1B, putative, expressed // tigr_pseudomol_4 // 10 // --- /// LOC_Os06g51220.2 // DNA-binding protein MNB1B, putative, express…
Os.11037.1.S1_a_at	8858.3	P	7569.95	P	1.17		gb:D21836.1 /DB_XREF=gi:426441 /TID=Os.11037.1 /CNT=171 /FEA=FLmRNA /TIER=FL+Stack /STK=81 /UG=Os.11037 /DEF=Oryza sativa (japonica cultivar-group) mRNA for thioredoxin h, complete cds. /PROD=thioredoxin h /FL=gb:AK059196.1 gb:U92541.1 gb:AK121423.1 gb:D21836.1 /REP_ORG=O. sativa	D21836.1	XM_476912(11)	U92541 // Oryza sativa thioredoxin h mRNA, complete cds. // gb // 11 // --- /// XM_476912 // Oryza sativa (japonica cultivar-group), mRNA. // refseq // 11 // --- /// LOC_Os07g08840.1 // Thioredoxin H-type 2, putative, expressed // tigr_pseudomol_4 // 11 // ---
Os.12594.1.S1_x_at	16138.7	P	16405	P	-1.02		gb:AF017364.1 /DB_XREF=gi:2407282 /TID=Os.12594.1 /CNT=609 /FEA=FLmRNA /TIER=FL+Stack /STK=77 /UG=Os.12594 /DEF=Oryza sativa ribulose 1,5-bisphosphate carboxylase small subunit mRNA, complete cds. /PROD=ribulose 1,5-bisphosphate carboxylase smallsubunit /FL=gb:AK061611.1 gb:AF017364.1 gb:AF052305.1 gb:L22155.1 gb:AK121444.1 gb:AK119219.1 gb:D00643.1 /REP_ORG=O. sativa	AF017364.1	AF017364,AF052305,AK121444	AF017364 // Oryza sativa ribulose 1,5-bisphosphate carboxylase small subunit mRNA, complete cds. // gb // 0 // chr12|11686:10079410-10080330(-) /// LOC_Os12g17600.1 // Ribulose bisphosphate carboxylase small chain C, chloroplast precursor, putative, expressed // tigr_pseudomol_4 // 0 // chr12|11686:10079323-10080521(-) /// LOC_Os12g17600.2 // Ribulose bisphosphate carboxylase small chain C, chlor…
Os.39040.3.S1_x_at	48.04	A	79.75	A	-1.66		gb:AU163943 /DB_XREF=gi:11171752 /DB_XREF=AU163943 /CLONE=E11548 /TID=Os.39040.3 /CNT=9 /FEA=mRNA /TIER=ConsEnd /STK=0 /UG=Os.39040 /UG_TITLE=(japonica cultivar-group) allergen RA5B precursor (OJ1779_B07.7), mRNA /REP_ORG=O. sativa	AU163943	NM_186523(10)	D11430 // Oryza sativa (japonica cultivar-group) RA5 gene for allergenic protein, complete cds. // gb // 10 // --- /// AF042200 // Oryza sativa allergenic protein mRNA, complete cds. // gb // 11 // --- /// NM_186523 // Oryza sativa (japonica cultivar-group), mRNA. // refseq // 10 // --- /// LOC_Os07g11510.1 // Seed allergenic protein RA5 precursor, putative, expressed // tigr_pseudomol_4 // 11 //…
Os.46383.2.A1_s_at	8814.63	P	8422.63	P	1.05		gb:CB652033 /DB_XREF=gi:29655758 /DB_XREF=OSJNEc01G14.r /CLONE=OSJNEc01G14 /TID=Os.46383.2 /CNT=25 /FEA=EST /TIER=Stack /STK=9 /UG=Os.46383 /UG_TITLE=(japonica cultivar-group) cDNA clone:001-134-C05, full insert sequence /REP_ORG=O. sativa	CB652033	XM_467296(11),XM_506922(11),XM_507520(11)	XM_506922 // PREDICTED Oryza sativa (japonica cultivar-group), P0459B01.11 mRNA. // refseq // 11 // --- /// XM_507520 // PREDICTED Oryza sativa (japonica cultivar-group), P0459B01.11 mRNA. // refseq // 11 // --- /// XM_467296 // Oryza sativa (japonica cultivar-group), mRNA. // refseq // 11 // --- /// LOC_Os02g47020.1 // Phosphoribulokinase, chloroplast precursor, putative, expressed // tigr_pseud…
Os.13968.1.S1_a_at	5358.3	P	4876.18	P	1.1		gb:AK119249.1 /DB_XREF=gi:37988872 /TID=Os.13968.1 /CNT=209 /FEA=FLmRNA /TIER=FL+Stack /STK=67 /UG=Os.13968 /UG_TITLE=ICT mRNA, partial cds /DEF=Oryza sativa (japonica cultivar-group) cDNA clone:001-121-G07, full insert sequence. /FL=gb:AK119249.1 gb:AY554051.1 gb:AF503583.2 /REP_ORG=O. sativa	AK119249.1	AF503583(11),AK070577(11)	AF503583 // Oryza sativa (indica cultivar-group) early drought induced protein (R1G1B) mRNA, complete cds. // gb // 11 // --- /// AK070577 // Oryza sativa (japonica cultivar-group) cDNA clone:J023057O07, full insert sequence. // gb // 11 // ---
Os.1316.1.S1_a_at	7590.77	P	7090.04	P	1.07		gb:AK121632.1 /DB_XREF=gi:37991255 /TID=Os.1316.1 /CNT=136 /FEA=FLmRNA /TIER=FL+Stack /STK=66 /UG=Os.1316 /UG_TITLE=(japonica cultivar-group) oryzacystatin (P0003D09.33), mRNA /DEF=Oryza sativa (japonica cultivar-group) cDNA clone:J033050G08, full insert sequence. /FL=gb:AK105278.1 gb:AF435976.1 gb:AK121632.1 gb:AK072206.1 /REP_ORG=O. sativa	AK121632.1	AF435976(9),NM_190953(9)	AF435976 // Oryza sativa cystatin mRNA, complete cds. // gb // 9 // --- /// AK061770 // Oryza sativa (japonica cultivar-group) cDNA clone:001-039-C07, full insert sequence. // gb // 11 // --- /// NM_190953 // Oryza sativa (japonica cultivar-group), predicted mRNA. // refseq // 9 // --- /// LOC_Os01g58890.1 // Cysteine proteinase inhibitor-I, putative, expressed // tigr_pseudomol_4 // 11 // --- //…
Os.1316.1.S2_at	18.12	A	24.39	A	-1.35		gb:AK105278.1 /DB_XREF=gi:32990487 /TID=Os.1316.1 /CNT=136 /FEA=FLmRNA /TIER=FL /STK=1 /UG=Os.1316 /UG_TITLE=(japonica cultivar-group) oryzacystatin (P0003D09.33), mRNA /DEF=Oryza sativa (japonica cultivar-group) cDNA clone:001-116-B06, full insert sequence. /FL=gb:AK105278.1 gb:AF435976.1 gb:AK121632.1 gb:AK072206.1 /REP_ORG=O. sativa	AK105278.1	XM_464094	LOC_Os02g04780.1 // expressed protein // tigr_pseudomol_4 // 9 // ---
Os.8999.1.S1_at	3181.23	P	3087.34	P	1.03		gb:AK073770.1 /DB_XREF=gi:32983793 /TID=Os.8999.1 /CNT=433 /FEA=FLmRNA /TIER=FL+Stack /STK=64 /UG=Os.8999 /UG_TITLE=Rice mRNA for aldolase C-1, complete cds /DEF=Oryza sativa (japonica cultivar-group) cDNA clone:J033068A16, full insert sequence. /FL=gb:AK073770.1 gb:D50301.1 gb:AK104719.1 /REP_ORG=O. sativa	AK073770.1	AK073770	LOC_Os01g67860.1 // Fructose-bisphosphate aldolase, cytoplasmic isozyme, putative, expressed // tigr_pseudomol_4 // 0 // chr01|11667:39413046-39415374(-) /// AK073770 // Oryza sativa (japonica cultivar-group) cDNA clone:J033068A16, full insert sequence. // gb // 0 // chr01|11667:39413072-39415361(-)
Os.12163.1.S1_at	52.11	P	45.03	A	1.16		gb:U76031.1 /DB_XREF=gi:2058501 /TID=Os.12163.1 /CNT=160 /FEA=FLmRNA /TIER=FL+Stack /STK=63 /UG=Os.12163 /DEF=Oryza sativa hemoglobin 2 mRNA, complete cds. /PROD=hemoglobin 2 /FL=gb:U76031.1 gb:AK121522.1 /REP_ORG=O. sativa	U76031.1	LOC_Os03g12510.1,NM_187611,XM_470632	LOC_Os03g12510.1 // Non-symbiotic hemoglobin 2, putative, expressed // tigr_pseudomol_4 // 11 // ---
Os.4786.1.S1_at	7030.81	P	6574.15	P	1.07		gb:AF067194.1 /DB_XREF=gi:3929544 /TID=Os.4786.1 /CNT=220 /FEA=FLmRNA /TIER=FL+Stack /STK=61 /UG=Os.4786 /DEF=Oryza sativa S-adenosylmethionine decarboxylase mRNA, complete cds. /PROD=S-adenosylmethionine decarboxylase /FL=gb:AK062001.1 gb:AK072162.1 gb:AK100589.1 gb:AK098918.1 gb:AF067194.1 gb:AK067166.1 /REP_ORG=O. sativa	AF067194.1	XM_473046	LOC_Os04g42090.1 // S-adenosylmethionine decarboxylase proenzyme, putative, expressed // tigr_pseudomol_4 // 11 // --- /// LOC_Os04g42090.2 // S-adenosylmethionine decarboxylase proenzyme, putative, expressed // tigr_pseudomol_4 // 11 // --- /// LOC_Os04g42090.3 // S-adenosylmethionine decarboxylase proenzyme, putative, expressed // tigr_pseudomol_4 // 11 // --- /// LOC_Os04g42090.4 // S-adenosyl…
Os.4786.1.S2_at	156.29	P	79.39	P	1.97		gb:AK072162.1 /DB_XREF=gi:32982185 /TID=Os.4786.1 /CNT=220 /FEA=FLmRNA /TIER=FL /STK=1 /UG=Os.4786 /UG_TITLE=O.sativa mRNA for S-adenosylmethionine decarboxylase /DEF=Oryza sativa (japonica cultivar-group) cDNA clone:J013129L10, full insert sequence. /FL=gb:AK062001.1 gb:AK072162.1 gb:AK100589.1 gb:AK098918.1 gb:AF067194.1 gb:AK067166.1 /REP_ORG=O. sativa	AK072162.1	LOC_Os04g42090.1(11)	LOC_Os04g42090.1 // S-adenosylmethionine decarboxylase proenzyme, putative, expressed // tigr_pseudomol_4 // 11 // ---
Os.7805.1.S1_a_at	2431.48	P	2023.98	P	1.2		gb:AK068374.1 /DB_XREF=gi:32978392 /TID=Os.7805.1 /CNT=153 /FEA=FLmRNA /TIER=FL+Stack /STK=60 /UG=Os.7805 /UG_TITLE=(japonica cultivar-group) putative alpha-galactosidase preproprotein (OSJNBa0041P03.8), mRNA /DEF=Oryza sativa (japonica cultivar-group) cDNA clone:J013151E12, full insert sequence. /FL=gb:AK059912.1 gb:AK068374.1 gb:AB039671.1 gb:AK058373.1 /REP_ORG=O. sativa	AK068374.1	NM_197143(11)	AK068613 // Oryza sativa (japonica cultivar-group) cDNA clone:J013155H12, full insert sequence. // gb // 11 // --- /// NM_197143 // Oryza sativa (japonica cultivar-group) putative alpha-galactosidase preproprotein (OSJNBa0041P03.8), mRNA. // refseq // 11 // --- /// LOC_Os10g35110.1 // Alpha-galactosidase precursor, putative, expressed // tigr_pseudomol_4 // 11 // --- /// LOC_Os10g35110.2 // Alpha…
Os.4671.1.S1_a_at	3699.11	P	2038.91	P	1.81		gb:AF435970.1 /DB_XREF=gi:16904239 /TID=Os.4671.1 /CNT=198 /FEA=FLmRNA /TIER=FL+Stack /STK=52 /UG=Os.4671 /DEF=Oryza sativa lectin-like protein mRNA, complete cds. /PROD=lectin-like protein /FL=gb:AF285163.1 gb:AF001395.1 gb:AF435970.1 gb:AK062520.1 gb:AK105034.1 /REP_ORG=O. sativa	AF435970.1	AF435970(11)	AF435970 // Oryza sativa lectin-like protein mRNA, complete cds. // gb // 11 // --- /// AK062520 // Oryza sativa (japonica cultivar-group) cDNA clone:001-104-D03, full insert sequence. // gb // 11 // --- /// AK105091 // Oryza sativa (japonica cultivar-group) cDNA clone:001-047-F06, full insert sequence. // gb // 11 // --- /// LOC_Os01g24710.1 // Salt stress-induced protein, putative, expressed //…
Os.28300.1.S1_at	5155.53	P	4592.39	P	1.12		gb:AB111810.1 /DB_XREF=gi:39104467 /GEN=Hsp90 /TID=Os.28300.1 /CNT=214 /FEA=FLmRNA /TIER=FL+Stack /STK=52 /UG=Os.28300 /DEF=Oryza sativa (japonica cultivar-group) Hsp90 mRNA for heat shock protein 90, complete cds. /PROD=heat shock protein 90 /FL=gb:AK064780.1 gb:AB111810.1 /REP_ORG=O. sativa	AB111810.1	AB111810(10),AK064780(10)	AB111810 // Oryza sativa (japonica cultivar-group) Hsp90 mRNA for heat shock protein 90, complete cds. // gb // 10 // --- /// AK064780 // Oryza sativa (japonica cultivar-group) cDNA clone:J013000B06, full insert sequence. // gb // 10 // ---
Os.2232.1.S1_a_at	5351.81	P	4606.78	P	1.16		gb:AY335488.1 /DB_XREF=gi:33113258 /GEN=Eno1 /TID=Os.2232.1 /CNT=142 /FEA=FLmRNA /TIER=FL+Stack /STK=52 /UG=Os.2232 /DEF=Oryza sativa (japonica cultivar-group) enolase (Eno1) mRNA, complete cds. /PROD=enolase /FL=gb:AY335488.1 gb:AK099292.1 gb:AK073662.1 /REP_ORG=O. sativa	AY335488.1	NM_195031	LOC_Os10g08550.1 // Enolase, putative, expressed // tigr_pseudomol_4 // 11 // --- /// LOC_Os10g08550.2 // Enolase, putative, expressed // tigr_pseudomol_4 // 11 // --- /// LOC_Os10g08550.3 // Enolase, putative, expressed // tigr_pseudomol_4 // 11 // ---
Os.12692.1.S1_at	8528.07	P	7863.96	P	1.08		gb:AK102194.1 /DB_XREF=gi:32987403 /TID=Os.12692.1 /CNT=270 /FEA=FLmRNA /TIER=FL+Stack /STK=49 /UG=Os.12692 /UG_TITLE=O.sativa mRNA for alpha-tubulin (clone OSTA-111) /DEF=Oryza sativa (japonica cultivar-group) cDNA clone:J033087C05, full insert sequence. /FL=gb:AK119362.1 gb:AK119638.1 gb:AK119247.1 gb:AK119520.1 gb:AK102194.1 gb:AF030548.1 /REP_ORG=O. sativa	AK102194.1	AF030548(11),AK102194(11)	AF030548 // Oryza sativa tubulin (RiP3) mRNA, complete cds. // gb // 11 // --- /// AK102194 // Oryza sativa (japonica cultivar-group) cDNA clone:J033087C05, full insert sequence. // gb // 11 // --- /// LOC_Os03g51600.1 // Tubulin alpha-1 chain, putative, expressed // tigr_pseudomol_4 // 11 // --- /// LOC_Os03g51600.3 // Tubulin alpha-1 chain, putative, expressed // tigr_pseudomol_4 // 11 // ---
Os.12692.1.S1_x_at	8913.45	P	8247.66	P	1.08		gb:AK102194.1 /DB_XREF=gi:32987403 /TID=Os.12692.1 /CNT=270 /FEA=FLmRNA /TIER=FL+Stack /STK=49 /UG=Os.12692 /UG_TITLE=O.sativa mRNA for alpha-tubulin (clone OSTA-111) /DEF=Oryza sativa (japonica cultivar-group) cDNA clone:J033087C05, full insert sequence. /FL=gb:AK119362.1 gb:AK119638.1 gb:AK119247.1 gb:AK119520.1 gb:AK102194.1 gb:AF030548.1 /REP_ORG=O. sativa	AK102194.1	AF030548(10),AK102194(11)	AF030548 // Oryza sativa tubulin (RiP3) mRNA, complete cds. // gb // 10 // --- /// AK102194 // Oryza sativa (japonica cultivar-group) cDNA clone:J033087C05, full insert sequence. // gb // 11 // --- /// LOC_Os03g51600.1 // Tubulin alpha-1 chain, putative, expressed // tigr_pseudomol_4 // 11 // --- /// LOC_Os03g51600.3 // Tubulin alpha-1 chain, putative, expressed // tigr_pseudomol_4 // 11 // ---
Os.10663.1.S1_at	29.48	A	33.65	A	-1.14		gb:AF022148.1 /DB_XREF=gi:3492927 /GEN=1cp /TID=Os.10663.1 /CNT=62 /FEA=FLmRNA /TIER=FL+Stack /STK=49 /UG=Os.10663 /DEF=Oryza sativa 16 kDa oleosin isoform R16 (1cp) mRNA, complete cds. /PROD=16 kDa oleosin isoform R16 /FL=gb:L76464.1 gb:AK103379.1 gb:U25970.1 gb:AK105470.1 gb:AF022148.1 gb:U43930.1 /REP_ORG=O. sativa	AF022148.1	XM_473401	AF022148 // Oryza sativa 16 kDa oleosin isoform R16 (1cp) mRNA, complete cds. // gb // 0 // chr04|11670:26985027-26985881(-) /// LOC_Os04g46200.1 // Oleosin 16 kDa, putative, expressed // tigr_pseudomol_4 // 0 // chr04|11670:26985027-26985888(-) /// XM_473401 // Oryza sativa (japonica cultivar-group), predicted mRNA. // refseq // 0 // chr04|11670:26985331-26985778(-)
Os.37869.2.S1_a_at	7155.06	P	5170.86	P	1.38		gb:NM_187913.1 /DB_XREF=gi:34902909 /TID=Os.37869.2 /CNT=1 /FEA=mRNA /TIER=ConsEnd /STK=0 /UG=Os.37869 /UG_TITLE=(japonica cultivar-group) unnamed protein product (Gene), mRNA /DEF=Oryza sativa (japonica cultivar-group) unnamed protein product (Gene), mRNA. /REP_ORG=O. sativa	NM_187913.1	NM_187913(11)	U46138 // Oryza sativa Zn-induced protein (RezA) mRNA, complete cds. // gb // 11 // --- /// AF022734 // Oryza sativa zinc inducible protein mRNA, complete cds. // gb // 11 // --- /// AK069098 // Oryza sativa (japonica cultivar-group) cDNA clone:J023007B04, full insert sequence. // gb // 11 // --- /// NM_187913 // Oryza sativa (japonica cultivar-group), Ozsa8355 predicted mRNA. // refseq // 11 // …
Os.12884.1.S1_at	22.1	A	26.17	A	-1.18		gb:D11431.1 /DB_XREF=gi:218194 /GEN=RA17 /TID=Os.12884.1 /CNT=79 /FEA=FLmRNA /TIER=FL+Stack /STK=46 /UG=Os.12884 /DEF=Oryza sativa (japonica cultivar-group) RA17 gene for allergenic protein, complete cds. /PROD=allergenic protein /FL=gb:D11431.1 /REP_ORG=O. sativa	D11431.1	NM_186504(11)	NM_186504 // Oryza sativa (japonica cultivar-group), mRNA. // refseq // 11 // --- /// LOC_Os07g11360.1 // Seed allergenic protein RA17 precursor, putative, expressed // tigr_pseudomol_4 // 11 // ---
Os.4168.1.S1_s_at	5141.74	P	5467.13	P	-1.06		gb:D12777.1 /DB_XREF=gi:218142 /TID=Os.4168.1 /CNT=142 /FEA=FLmRNA /TIER=FL+Stack /STK=45 /UG=Os.4168 /DEF=Oryza sativa (japonica cultivar-group) mRNA for aspartic proteinase, complete cds. /PROD=aspartic proteinase /FL=gb:D12777.1 gb:AK065206.1 /REP_ORG=O. sativa	D12777.1	XM_475576(9)	XM_475576 // Oryza sativa (japonica cultivar-group), predicted mRNA. // refseq // 9 // --- /// LOC_Os05g04630.1 // Aspartic proteinase precursor, putative, expressed // tigr_pseudomol_4 // 11 // --- /// LOC_Os05g04630.2 // Aspartic proteinase precursor, putative, expressed // tigr_pseudomol_4 // 11 // --- /// LOC_Os05g04630.3 // Aspartic proteinase precursor, putative, expressed // tigr_pseudomol…
Os.2447.1.S1_at	5520	P	5479.35	P	1.01		gb:AF162665.1 /DB_XREF=gi:8163729 /GEN=Aldh /TID=Os.2447.1 /CNT=110 /FEA=FLmRNA /TIER=FL+Stack /STK=45 /UG=Os.2447 /DEF=Oryza sativa aldehyde dehydrogenase (Aldh) mRNA, complete cds; nuclear gene for mitochondrial product. /PROD=aldehyde dehydrogenase /FL=gb:AB044537.1 gb:AK120296.1 gb:AK099248.1 gb:AK061794.1 gb:AF162665.1 gb:AK073079.1 gb:AK100358.1 /REP_ORG=O. sativa	AF162665.1	AK100358(11)	AK100358 // Oryza sativa (japonica cultivar-group) cDNA clone:J023083K19, full insert sequence. // gb // 11 // --- /// LOC_Os06g15990.1 // Aldehyde dehydrogenase, mitochondrial precursor, putative, expressed // tigr_pseudomol_4 // 11 // --- /// LOC_Os06g15990.2 // Aldehyde dehydrogenase, mitochondrial precursor, putative, expressed // tigr_pseudomol_4 // 11 // ---
Os.10139.1.S1_s_at	8313.45	P	9331.16	P	-1.12		gb:U37687.1 /DB_XREF=gi:1574943 /GEN=Rubq1 /TID=Os.10139.1 /CNT=221 /FEA=FLmRNA /TIER=FL+Stack /STK=43 /UG=Os.10139 /DEF=Oryza sativa polyubiquitin (Rubq1) mRNA, complete cds. /PROD=polyubiquitin /FL=gb:AK121590.1 gb:U37687.1 /REP_ORG=O. sativa	U37687.1	AK121590(11),U37687(11)	U37687 // Oryza sativa polyubiquitin (Rubq1) mRNA, complete cds. // gb // 11 // --- /// AK121590 // Oryza sativa (japonica cultivar-group) cDNA clone:J033037P03, full insert sequence. // gb // 11 // --- /// LOC_Os06g46770.1 // polyubiquitin containing 7 ubiquitin monomers, putative, expressed // tigr_pseudomol_4 // 11 // ---
Os.7144.2.S1_a_at	1359.55	P	1727.92	P	-1.27		gb:AK103898.1 /DB_XREF=gi:32989107 /TID=Os.7144.2 /CNT=5 /FEA=FLmRNA /TIER=FL /STK=2 /UG=Os.7144 /UG_TITLE=(japonica cultivar-group) mRNA for orthophosphate dikinase, complete cds /DEF=Oryza sativa (japonica cultivar-group) cDNA clone:J033150I16, full insert sequence. /FL=gb:AK103898.1 gb:AK101783.1 /REP_ORG=O. sativa	AK103898.1	AJ004966(10),AK101783(11),D87745(10)	D87745 // Oryza sativa (japonica cultivar-group) mRNA for orthophosphate dikinase, complete cds. // gb // 10 // --- /// AJ004966 // Oryza sativa subsp. indica mRNA pyruvate orthophosphate dikinase (truncated). // gb // 10 // --- /// AK101783 // Oryza sativa (japonica cultivar-group) cDNA clone:J033065A07, full insert sequence. // gb // 11 // --- /// LOC_Os05g33570.1 // Pyruvate, phosphate dikinas…
Os.7932.1.S1_at	3272.06	P	2987.66	P	1.1		gb:AF323586.1 /DB_XREF=gi:11995456 /GEN=ALDH /TID=Os.7932.1 /CNT=117 /FEA=FLmRNA /TIER=FL+Stack /STK=41 /UG=Os.7932 /DEF=Oryza sativa aldehyde dehydrogenase (ALDH) mRNA, complete cds. /PROD=aldehyde dehydrogenase /FL=gb:AK060757.1 gb:AK120185.1 gb:AF323586.1 gb:AK119560.1 /REP_ORG=O. sativa	AF323586.1	LOC_Os09g26880.1,AK119560,AK109168,LOC_Os09g26880.4,LOC_Os09g26880.3,LOC_Os09g26880.2	LOC_Os09g26880.1 // Aldehyde dehydrogenase family 7 member A1, putative, expressed // tigr_pseudomol_4 // 11 // --- /// LOC_Os09g26880.2 // Aldehyde dehydrogenase family 7 member A1, putative, expressed // tigr_pseudomol_4 // 11 // --- /// LOC_Os09g26880.3 // Aldehyde dehydrogenase family 7 member A1, putative, expressed // tigr_pseudomol_4 // 11 // --- /// LOC_Os09g26880.4 // Aldehyde dehydrogen…
Os.12624.1.S1_s_at	8229.4	P	8874.93	P	-1.08		gb:AF058796.1 /DB_XREF=gi:3075487 /GEN=RCABP69 /TID=Os.12624.1 /CNT=191 /FEA=FLmRNA /TIER=FL+Stack /STK=40 /UG=Os.12624 /DEF=Oryza sativa chlorophyll ab-binding protein (RCABP69) mRNA, complete cds. /PROD=chlorophyll ab-binding protein /FL=gb:AK104619.1 gb:AK119534.1 gb:AK104309.1 gb:AF058796.1 gb:AK058293.1 gb:AK098992.1 gb:AK103924.1 /REP_ORG=O. sativa	AF058796.1	AF058796(11),XM_478692(11),XM_506405(11),XM_507366(11),XM_507367(11),XM_507368(11)	AF058796 // Oryza sativa chlorophyll a/b-binding protein (RCABP69) mRNA, complete cds. // gb // 11 // --- /// XM_506405 // PREDICTED Oryza sativa (japonica cultivar-group), P0567H04.15 mRNA. // refseq // 11 // --- /// XM_507366 // PREDICTED Oryza sativa (japonica cultivar-group), P0567H04.15 mRNA. // refseq // 11 // --- /// XM_507367 // PREDICTED Oryza sativa (japonica cultivar-group), P0567H04.1…
Os.8655.1.S1_at	1488.1	P	28.66	P	51.92	*	gb:AK062831.1 /DB_XREF=gi:32972849 /TID=Os.8655.1 /CNT=119 /FEA=FLmRNA /TIER=FL+Stack /STK=39 /UG=Os.8655 /UG_TITLE=(japonica cultivar-group) mRNA for thionin Osthi1, complete cds /DEF=Oryza sativa (japonica cultivar-group) cDNA clone:001-107-G07, full insert sequence. /FL=gb:AK062831.1 gb:AB072337.1 /REP_ORG=O. sativa	AK062831.1	AB072337(11)	AB072337 // Oryza sativa (japonica cultivar-group) mRNA for thionin Osthi1, complete cds. // gb // 11 // --- /// LOC_Os06g31890.1 // Plant thionin family protein, expressed // tigr_pseudomol_4 // 11 // --- /// LOC_Os06g31930.1 // Thionin precursor, putative, expressed // tigr_pseudomol_4 // 11 // --- /// LOC_Os06g31960.1 // Plant thionin family protein, expressed // tigr_pseudomol_4 // 11 // --- …
Os.4663.1.S2_at	2814.9	P	3957.08	P	-1.41		gb:AK119645.1 /DB_XREF=gi:37989268 /TID=Os.4663.1 /CNT=144 /FEA=FLmRNA /TIER=FL+Stack /STK=39 /UG=Os.4663 /UG_TITLE=(japonica cultivar-group) unnamed protein product (Gene), mRNA /DEF=Oryza sativa (japonica cultivar-group) cDNA clone:002-130-G05, full insert sequence. /FL=gb:AK062063.1 gb:AK101133.1 gb:AY341828.1 gb:AK102277.1 gb:AK063183.1 gb:AK119645.1 /REP_ORG=O. sativa	AK119645.1	NM_184246(10)	AK062063 // Oryza sativa (japonica cultivar-group) cDNA clone:001-044-D02, full insert sequence. // gb // 11 // --- /// NM_184246 // Oryza sativa (japonica cultivar-group), mRNA. // refseq // 10 // --- /// LOC_Os01g04020.1 // AP2 domain containing protein, expressed // tigr_pseudomol_4 // 11 // --- /// LOC_Os01g04020.2 // AP2 domain containing protein, expressed // tigr_pseudomol_4 // 11 // ---
Os.4663.1.S1_at	245.16	P	1028.84	P	-4.2	*	gb:AK063183.1 /DB_XREF=gi:32973201 /TID=Os.4663.1 /CNT=144 /FEA=FLmRNA /TIER=FL /STK=1 /UG=Os.4663 /UG_TITLE=(japonica cultivar-group) unnamed protein product (Gene), mRNA /DEF=Oryza sativa (japonica cultivar-group) cDNA clone:001-112-B01, full insert sequence. /FL=gb:AK062063.1 gb:AK101133.1 gb:AY341828.1 gb:AK102277.1 gb:AK063183.1 gb:AK119645.1 /REP_ORG=O. sativa	AK063183.1	NM_184246(11)	NM_184246 // Oryza sativa (japonica cultivar-group), mRNA. // refseq // 11 // --- /// LOC_Os01g04020.1 // AP2 domain containing protein, expressed // tigr_pseudomol_4 // 11 // --- /// LOC_Os01g04020.2 // AP2 domain containing protein, expressed // tigr_pseudomol_4 // 11 // ---
Os.12713.1.S1_at	10050.7	P	11446	P	-1.14		gb:AF094776.1 /DB_XREF=gi:3789953 /GEN=Cab26 /TID=Os.12713.1 /CNT=170 /FEA=FLmRNA /TIER=FL+Stack /STK=37 /UG=Os.12713 /DEF=Oryza sativa chlorophyll ab-binding protein precursor (Cab26) mRNA, nuclear gene encoding chloroplast protein, complete cds. /PROD=chlorophyll ab-binding protein precursor /FL=gb:AF094776.1 gb:AK098864.1 gb:AK060800.1 gb:AK060904.1 /REP_ORG=O. sativa	AF094776.1	AK060800(11)	AK060800 // Oryza sativa (japonica cultivar-group) cDNA clone:001-033-F04, full insert sequence. // gb // 11 // --- /// LOC_Os06g21590.1 // Chlorophyll a-b binding protein 6A, chloroplast precursor, putative, expressed // tigr_pseudomol_4 // 11 // --- /// LOC_Os06g21590.2 // Chlorophyll a-b binding protein 6A, chloroplast precursor, putative, expressed // tigr_pseudomol_4 // 11 // ---
Os.12713.1.S2_a_at	4580.76	P	541.6	P	8.46	*	gb:AK060800.1 /DB_XREF=gi:32970818 /TID=Os.12713.1 /CNT=170 /FEA=FLmRNA /TIER=FL /STK=0 /UG=Os.12713 /UG_TITLE=Chlorophyll ab-binding protein precursor (Cab26) mRNA, nuclear gene encoding chloroplast protein, complete cds /DEF=Oryza sativa (japonica cultivar-group) cDNA clone:001-033-F04, full insert sequence. /FL=gb:AF094776.1 gb:AK098864.1 gb:AK060800.1 gb:AK060904.1 /REP_ORG=O. sativa	AK060800.1	XM_549976(11)	AK060800 // Oryza sativa (japonica cultivar-group) cDNA clone:001-033-F04, full insert sequence. // gb // 11 // --- /// XM_549976 // Oryza sativa (japonica cultivar-group), mRNA. // refseq // 11 // --- /// LOC_Os01g03320.1 // Bowman-Birk type bran trypsin inhibitor precursor, putative, expressed // tigr_pseudomol_4 // 11 // ---
Os.8353.1.S1_at	1850.04	P	1966.83	P	-1.06		gb:AY187678.1 /DB_XREF=gi:31322240 /GEN=SBP /TID=Os.8353.1 /CNT=89 /FEA=FLmRNA /TIER=FL+Stack /STK=37 /UG=Os.8353 /DEF=Oryza sativa (japonica cultivar-group) putative selenium binding protein (SBP) mRNA, complete cds. /PROD=putative selenium binding protein /FL=gb:AK071710.1 gb:AB059401.1 gb:AY187678.1 /REP_ORG=O. sativa	AY187678.1	NM_189943(9)	NM_189943 // Oryza sativa (japonica cultivar-group), predicted mRNA. // refseq // 9 // --- /// LOC_Os01g68770.1 // Selenium-binding protein, putative, expressed // tigr_pseudomol_4 // 11 // ---
Os.12223.1.S1_at	3491.13	P	3729.51	P	-1.07		gb:U82833.1 /DB_XREF=gi:1778820 /GEN=pOS-SAMS2 /TID=Os.12223.1 /CNT=155 /FEA=FLmRNA /TIER=FL+Stack /STK=35 /UG=Os.12223 /DEF=Oryza sativa S-adenosyl-L-methionine synthetase (pOS-SAMS2) mRNA, complete cds. /PROD=S-adenosyl-L-methionine synthetase /FL=gb:AK071516.1 gb:U82833.1 /REP_ORG=O. sativa	U82833.1	NM_183795,D10433,LOC_Os01g22010.3,LOC_Os01g22010.2,LOC_Os01g22010.1,LOC_Os07g29440.1,NM_188353,LOC_Os01g10940.1	LOC_Os01g22010.1 // S-adenosylmethionine synthetase 2, putative, expressed // tigr_pseudomol_4 // 10 // --- /// LOC_Os01g22010.2 // S-adenosylmethionine synthetase 2, putative, expressed // tigr_pseudomol_4 // 10 // --- /// LOC_Os01g22010.3 // S-adenosylmethionine synthetase 2, putative, expressed // tigr_pseudomol_4 // 10 // ---
Os.11450.1.S3_a_at	939.98	P	662.34	P	1.42		gb:AK068005.1 /DB_XREF=gi:32978023 /TID=Os.11450.1 /CNT=184 /FEA=FLmRNA /TIER=FL+Stack /STK=35 /UG=Os.11450 /UG_TITLE=(japonica cultivar-group) putative PGPD14 protein (pollen germination related protein) (P0480C01.20), mRNA /DEF=Oryza sativa (japonica cultivar-group) cDNA clone:J013130E06, full insert sequence. /FL=gb:AK060327.1 gb:AK068005.1 gb:AY574990.1 gb:AK070809.1 /REP_ORG=O. sativa	AK068005.1	AK062155(11)	AK062155 // Oryza sativa (japonica cultivar-group) cDNA clone:001-045-H12, full insert sequence. // gb // 11 // --- /// LOC_Os01g52110.1 // CHY zinc finger family protein, expressed // tigr_pseudomol_4 // 11 // --- /// LOC_Os01g52110.2 // CHY zinc finger family protein, expressed // tigr_pseudomol_4 // 11 // --- /// LOC_Os01g52110.3 // CHY zinc finger family protein, expressed // tigr_pseudomol_4…
Os.11450.1.S1_at	341.98	P	770.6	P	-2.25	*	gb:AK060327.1 /DB_XREF=gi:32970345 /TID=Os.11450.1 /CNT=184 /FEA=FLmRNA /TIER=FL /STK=1 /UG=Os.11450 /UG_TITLE=(japonica cultivar-group) putative PGPD14 protein (pollen germination related protein) (P0480C01.20), mRNA /DEF=Oryza sativa (japonica cultivar-group) cDNA clone:001-008-A03, full insert sequence. /FL=gb:AK060327.1 gb:AK068005.1 gb:AY574990.1 gb:AK070809.1 /REP_ORG=O. sativa	AK060327.1	AK070809(11)	AK070809 // Oryza sativa (japonica cultivar-group) cDNA clone:J023072L02, full insert sequence. // gb // 11 // --- /// LOC_Os01g52110.1 // CHY zinc finger family protein, expressed // tigr_pseudomol_4 // 11 // --- /// LOC_Os01g52110.4 // CHY zinc finger family protein, expressed // tigr_pseudomol_4 // 11 // --- /// LOC_Os01g52110.5 // CHY zinc finger family protein, expressed // tigr_pseudomol_4 …
Os.11450.1.S2_a_at	50.76	P	84.98	P	-1.67		gb:AK070809.1 /DB_XREF=gi:32980832 /TID=Os.11450.1 /CNT=184 /FEA=FLmRNA /TIER=FL /STK=1 /UG=Os.11450 /UG_TITLE=(japonica cultivar-group) putative PGPD14 protein (pollen germination related protein) (P0480C01.20), mRNA /DEF=Oryza sativa (japonica cultivar-group) cDNA clone:J023072L02, full insert sequence. /FL=gb:AK060327.1 gb:AK068005.1 gb:AY574990.1 gb:AK070809.1 /REP_ORG=O. sativa	AK070809.1	NM_191787(10)	AK062155 // Oryza sativa (japonica cultivar-group) cDNA clone:001-045-H12, full insert sequence. // gb // 11 // --- /// AK070809 // Oryza sativa (japonica cultivar-group) cDNA clone:J023072L02, full insert sequence. // gb // 11 // --- /// NM_191787 // Oryza sativa (japonica cultivar-group), predicted mRNA. // refseq // 10 // --- /// LOC_Os01g52110.1 // CHY zinc finger family protein, expressed //…
Os.1311.1.S1_at	3055.45	P	3043.66	P	1		gb:AF006825.1 /DB_XREF=gi:2267005 /GEN=BiP /TID=Os.1311.1 /CNT=89 /FEA=FLmRNA /TIER=FL+Stack /STK=35 /UG=Os.1311 /DEF=Oryza sativa endosperm lumenal binding protein (BiP) mRNA, complete cds. /PROD=endosperm lumenal binding protein /FL=gb:AK119653.1 gb:AF006825.1 gb:AK066006.1 gb:AK065743.1 /REP_ORG=O. sativa	AF006825.1	XM_463871(11),XM_506683(11)	XM_506683 // PREDICTED Oryza sativa (japonica cultivar-group), P0036E06.29 mRNA. // refseq // 11 // --- /// XM_463871 // Oryza sativa (japonica cultivar-group), mRNA. // refseq // 11 // --- /// LOC_Os02g02410.1 // Luminal binding protein 3 precursor, putative, expressed // tigr_pseudomol_4 // 11 // ---
Os.12168.2.S1_s_at	9041.44	P	8732.19	P	1.04		gb:AK105038.1 /DB_XREF=gi:32990247 /TID=Os.12168.2 /CNT=19 /FEA=FLmRNA /TIER=FL /STK=0 /UG=Os.12168 /UG_TITLE=Clone glyceraldehyde-3-phosphate dehydrogenase (Gpc) mRNA, complete cds /DEF=Oryza sativa (japonica cultivar-group) cDNA clone:001-036-C12, full insert sequence. /FL=gb:AK105038.1 /REP_ORG=O. sativa	AK105038.1	XM_479895(11),XM_507107(11)	AK100159 // Oryza sativa (japonica cultivar-group) cDNA clone:J023020L08, full insert sequence. // gb // 11 // --- /// XM_507107 // PREDICTED Oryza sativa (japonica cultivar-group), OJ1163_G08.15 mRNA. // refseq // 11 // --- /// XM_479895 // Oryza sativa (japonica cultivar-group), mRNA. // refseq // 11 // --- /// LOC_Os08g03290.1 // Glyceraldehyde-3-phosphate dehydrogenase, cytosolic, putative, e…
Os.165.1.S1_at	2562.01	P	2735.2	P	-1.07		gb:AK071613.1 /DB_XREF=gi:32981636 /TID=Os.165.1 /CNT=84 /FEA=FLmRNA /TIER=FL+Stack /STK=34 /UG=Os.165 /UG_TITLE=Rice mRNA for probenazole-inducible protein PBZ1, complete cds /DEF=Oryza sativa (japonica cultivar-group) cDNA clone:J023104B18, full insert sequence. /FL=gb:D38170.1 gb:AK071613.1 /REP_ORG=O. sativa	AK071613.1	D38170(11)	D38170 // Rice mRNA for probenazole-inducible protein PBZ1, complete cds. // gb // 11 // --- /// LOC_Os12g36880.1 // Pathogenesis-related protein Bet v I family protein, expressed // tigr_pseudomol_4 // 11 // ---
Os.12416.1.S1_at	4158.13	P	4892.88	P	-1.18		gb:AB000801.2 /DB_XREF=gi:13447615 /TID=Os.12416.1 /CNT=119 /FEA=FLmRNA /TIER=FL+Stack /STK=34 /UG=Os.12416 /DEF=Oryza sativa mRNA for chalcone synthase, complete cds. /PROD=chalcone synthase /FL=gb:AB000801.2 gb:AK067810.1 /REP_ORG=O. sativa	AB000801.2	AB000801(11)	AB000801 // Oryza sativa mRNA for chalcone synthase, complete cds. // gb // 11 // --- /// LOC_Os11g32650.1 // Chalcone synthase, putative, expressed // tigr_pseudomol_4 // 11 // ---
Os.2258.1.S1_at	3833.28	P	3070.49	P	1.25		gb:AF073695.1 /DB_XREF=gi:4574134 /GEN=rcs1 /TID=Os.2258.1 /CNT=73 /FEA=FLmRNA /TIER=FL+Stack /STK=33 /UG=Os.2258 /DEF=Oryza sativa cysteine synthase (rcs1) mRNA, complete cds. /PROD=cysteine synthase /FL=gb:AK061993.1 gb:AK099598.1 gb:AF073695.1 /REP_ORG=O. sativa	AF073695.1	AF073695(11)	AF073695 // Oryza sativa cysteine synthase (rcs1) mRNA, complete cds. // gb // 11 // --- /// LOC_Os12g42980.1 // Cysteine synthase, putative, expressed // tigr_pseudomol_4 // 11 // ---
Os.3445.1.S1_at	4679.62	P	5094.83	P	-1.09		gb:AF017366.1 /DB_XREF=gi:2407286 /TID=Os.3445.1 /CNT=57 /FEA=FLmRNA /TIER=FL+Stack /STK=32 /UG=Os.3445 /DEF=Oryza sativa metallothionein-like protein mRNA, complete cds. /PROD=metallothionein-like protein /FL=gb:AK119726.1 gb:AF017366.1 gb:AK062653.1 gb:AY491534.1 gb:AK120630.1 gb:U43529.1 /REP_ORG=O. sativa	AF017366.1	AF017366(9),AK119726(10),AY491534(9)	AY491534 // Oryza sativa (indica cultivar-group) voucher Er4-26 metallothionein-like protein (ERR26) mRNA, complete cds. // gb // 9 // --- /// AF017366 // Oryza sativa metallothionein-like protein mRNA, complete cds. // gb // 9 // --- /// AK119726 // Oryza sativa (japonica cultivar-group) cDNA clone:002-157-H05, full insert sequence. // gb // 10 // ---
Os.11935.1.S1_at	574.16	P	705.24	P	-1.23		gb:AY166599.1 /DB_XREF=gi:26518519 /GEN=CLPD1 /TID=Os.11935.1 /CNT=107 /FEA=FLmRNA /TIER=FL+Stack /STK=31 /UG=Os.11935 /DEF=Oryza sativa (indica cultivar-group) ATP-dependent Clp protease ATP-binding subunit precursor (CLPD1) mRNA, complete cds; nuclear gene for chloroplast product. /PROD=ATP-dependent Clp protease ATP-binding subunitprecursor /FL=gb:AY166599.1 gb:AK068727.1 /REP_ORG=O. sativa	AY166599.1	XM_466044(10)	XM_466044 // Oryza sativa (japonica cultivar-group), mRNA. // refseq // 10 // --- /// LOC_Os02g32520.1 // ERD1 protein, chloroplast precursor, putative, expressed // tigr_pseudomol_4 // 11 // --- /// LOC_Os02g32520.2 // ERD1 protein, chloroplast precursor, putative, expressed // tigr_pseudomol_4 // 11 // ---
Os.7890.1.S1_a_at	7806.91	P	8857.38	P	-1.13		gb:AY445626.1 /DB_XREF=gi:38374125 /TID=Os.7890.1 /CNT=910 /FEA=FLmRNA /TIER=FL+Stack /STK=29 /UG=Os.7890 /DEF=Oryza sativa (japonica cultivar-group) chlorophyll ab binding protein presusor mRNA, complete cds; nuclear gene for chloroplast product. /PROD=chlorophyll ab binding protein presusor /FL=gb:AK104499.1 gb:AK104416.1 gb:AK060265.1 gb:AK103921.1 gb:AK067809.1 gb:AK067712.1 gb:AF094775.1 gb:…	AY445626.1	XM_482572(11),XM_507239(11),XM_507582(11),XM_507583(11),XM_507584(11),XM_507585(11)	AF094775 // Oryza sativa chlorophyll a/b-binding protein presursor (Cab27) mRNA, nuclear gene encoding chloroplast protein, complete cds. // gb // 11 // --- /// XM_507239 // PREDICTED Oryza sativa (japonica cultivar-group), P0413H11.35 mRNA. // refseq // 11 // --- /// XM_507582 // PREDICTED Oryza sativa (japonica cultivar-group), P0413H11.35 mRNA. // refseq // 11 // --- /// XM_507583 // PREDICTED…
Os.7890.1.S1_x_at	8483.9	P	9291.78	P	-1.1		gb:AY445626.1 /DB_XREF=gi:38374125 /TID=Os.7890.1 /CNT=910 /FEA=FLmRNA /TIER=FL+Stack /STK=29 /UG=Os.7890 /DEF=Oryza sativa (japonica cultivar-group) chlorophyll ab binding protein presusor mRNA, complete cds; nuclear gene for chloroplast product. /PROD=chlorophyll ab binding protein presusor /FL=gb:AK104499.1 gb:AK104416.1 gb:AK060265.1 gb:AK103921.1 gb:AK067809.1 gb:AK067712.1 gb:AF094775.1 gb:…	AY445626.1	XM_507239(11),XM_507582(11),XM_507583(11),XM_507584(11),XM_507585(11)	AF094775 // Oryza sativa chlorophyll a/b-binding protein presursor (Cab27) mRNA, nuclear gene encoding chloroplast protein, complete cds. // gb // 10 // --- /// XM_507239 // PREDICTED Oryza sativa (japonica cultivar-group), P0413H11.35 mRNA. // refseq // 11 // --- /// XM_507582 // PREDICTED Oryza sativa (japonica cultivar-group), P0413H11.35 mRNA. // refseq // 11 // --- /// XM_507583 // PREDICTED…
Os.7986.1.S1_at	9317.66	P	9524.69	P	-1.02		gb:AY339372.1 /DB_XREF=gi:33440011 /TID=Os.7986.1 /CNT=84 /FEA=FLmRNA /TIER=FL+Stack /STK=29 /UG=Os.7986 /DEF=Oryza sativa (japonica cultivar-group) catalase mRNA, complete cds. /PROD=catalase /FL=gb:AB020502.1 gb:AK062174.1 gb:AY339372.1 gb:AK066378.1 /REP_ORG=O. sativa	AY339372.1	AK066378(11)	AK066378 // Oryza sativa (japonica cultivar-group) cDNA clone:J013060B21, full insert sequence. // gb // 11 // --- /// LOC_Os03g03910.1 // Catalase-1, putative, expressed // tigr_pseudomol_4 // 11 // --- /// LOC_Os03g03910.2 // Catalase-1, putative, expressed // tigr_pseudomol_4 // 11 // ---
Os.8065.1.S1_at	4989.02	P	4209.23	P	1.19		gb:AF375052.1 /DB_XREF=gi:14150750 /TID=Os.8065.1 /CNT=84 /FEA=FLmRNA /TIER=FL+Stack /STK=29 /UG=Os.8065 /DEF=Oryza sativa vacuolar ATPase B subunit mRNA, complete cds. /PROD=vacuolar ATPase B subunit /FL=gb:AK099907.1 gb:AK060816.1 gb:AK064802.1 gb:AF375052.1 /REP_ORG=O. sativa	AF375052.1	AF375052(11)	AF375052 // Oryza sativa vacuolar ATPase B subunit mRNA, complete cds. // gb // 11 // --- /// LOC_Os06g37180.1 // Vacuolar ATP synthase subunit B isoform 1, putative, expressed // tigr_pseudomol_4 // 11 // ---
Os.12697.1.S1_at	58.56	P	123.5	P	-2.11	*	gb:AF261277.1 /DB_XREF=gi:8118436 /GEN=EXPB9 /TID=Os.12697.1 /CNT=73 /FEA=FLmRNA /TIER=FL+Stack /STK=28 /UG=Os.12697 /DEF=Oryza sativa beta-expansin (EXPB9) mRNA, complete cds. /PROD=beta-expansin /FL=gb:AK070187.1 gb:AF261277.1 gb:AK099112.1 /REP_ORG=O. sativa	AF261277.1	NM_197637(11)	NM_197637 // Oryza sativa (japonica cultivar-group) beta-expansin (OSJNBa0082M15.4), mRNA. // refseq // 11 // --- /// LOC_Os10g40090.1 // Beta-expansin 1a precursor, putative, expressed // tigr_pseudomol_4 // 11 // ---
Os.8240.1.S1_at	7215.25	P	7523	P	-1.04		gb:AK122115.1 /DB_XREF=gi:37991761 /TID=Os.8240.1 /CNT=174 /FEA=FLmRNA /TIER=FL+Stack /STK=27 /UG=Os.8240 /UG_TITLE=(japonica cultivar-group) isolate 23829 wheat adenosylhomocysteinase-like protein mRNA, complete cds /DEF=Oryza sativa (japonica cultivar-group) cDNA clone:J033128A13, full insert sequence. /FL=gb:AK119539.1 gb:AK060299.1 gb:AK098924.1 gb:AK122115.1 gb:AY224544.1 gb:AK059712.1 /REP_…	AK122115.1	AK122115(10)	AK122115 // Oryza sativa (japonica cultivar-group) cDNA clone:J033128A13, full insert sequence. // gb // 10 // --- /// LOC_Os11g26850.1 // Adenosylhomocysteinase, putative, expressed // tigr_pseudomol_4 // 10 // --- /// LOC_Os11g26850.2 // Adenosylhomocysteinase, putative, expressed // tigr_pseudomol_4 // 10 // --- /// LOC_Os11g26850.3 // Adenosylhomocysteinase, putative, expressed // tigr_pseudo…
Os.421.1.S1_a_at	3590.16	P	4627.49	P	-1.29		gb:AB053295.1 /DB_XREF=gi:12082336 /GEN=NADP-ME2 /TID=Os.421.1 /CNT=61 /FEA=FLmRNA /TIER=FL+Stack /STK=27 /UG=Os.421 /DEF=Oryza sativa (japonica cultivar-group) NADP-ME2 mRNA for NADP dependent malic enzyme, complete cds. /PROD=NADP dependent malic enzyme /FL=gb:AK068110.1 gb:AB053295.1 /REP_ORG=O. sativa	AB053295.1	AK065560(11),AK099646(11)	AK065560 // Oryza sativa (japonica cultivar-group) cDNA clone:J013033N12, full insert sequence. // gb // 11 // --- /// AK099646 // Oryza sativa (japonica cultivar-group) cDNA clone:J013064K20, full insert sequence. // gb // 11 // --- /// LOC_Os01g52500.1 // NADP-dependent malic enzyme, putative, expressed // tigr_pseudomol_4 // 11 // --- /// LOC_Os01g52500.2 // NADP-dependent malic enzyme, putati…
Os.12602.1.S1_at	6961.23	P	5996.87	P	1.16		gb:M87064.1 /DB_XREF=gi:169820 /GEN=Rictpi /TID=Os.12602.1 /CNT=118 /FEA=FLmRNA /TIER=FL+Stack /STK=26 /UG=Os.12602 /DEF=Oryza sativa triosephosphate isomerase (Rictpi) mRNA, complete cds. /PROD=triosephosphate isomerase /FL=gb:M87064.1 gb:AK060920.1 /REP_ORG=O. sativa	M87064.1	XM_462797(11)	XM_462797 // Oryza sativa (japonica cultivar-group), mRNA. // refseq // 11 // --- /// LOC_Os01g05490.1 // Triosephosphate isomerase, cytosolic, putative, expressed // tigr_pseudomol_4 // 11 // --- /// LOC_Os01g05490.2 // Triosephosphate isomerase, cytosolic, putative, expressed // tigr_pseudomol_4 // 11 // ---
Os.5529.4.S1_s_at	72.13	P	98.81	P	-1.37		gb:X62091.1 /DB_XREF=gi:5777591 /TID=Os.5529.4 /CNT=2 /FEA=mRNA /TIER=ConsEnd /STK=1 /UG=Os.5529 /DEF=LOW MOLECULAR WEIGHT GLOBULIN. /PROD=low molecular weight globulin /REP_ORG=O. sativa	X62091.1	AA751432,X62091	AA751432 // /DB_XREF=ISYS0101 /CLONE=ISYS0101 // gb // --- // --- /// X62091 // /DEF=LOW MOLECULAR WEIGHT GLOBULIN. /PROD=low molecular weight globulin // gb // --- // ---
Os.5529.4.S1_x_at	81.61	A	162.13	P	-1.99		gb:X62091.1 /DB_XREF=gi:5777591 /TID=Os.5529.4 /CNT=2 /FEA=mRNA /TIER=ConsEnd /STK=1 /UG=Os.5529 /DEF=LOW MOLECULAR WEIGHT GLOBULIN. /PROD=low molecular weight globulin /REP_ORG=O. sativa	X62091.1	NM_186506(10)	D42139 // Oryza sativa (japonica cultivar-group) mRNA for allergenic protein, complete cds, clone RA14b. // gb // 9 // --- /// D11432 // Oryza sativa (japonica cultivar-group) RA14 gene for allergenic protein, complete cds. // gb // 9 // --- /// NM_186506 // Oryza sativa (japonica cultivar-group), mRNA. // refseq // 10 // --- /// LOC_Os07g11380.1 // Seed allergenic protein RA14 precursor, putativ…
Os.4837.1.S1_at	1994.4	P	2541.26	P	-1.27		gb:U65956.1 /DB_XREF=gi:1519248 /TID=Os.4837.1 /CNT=100 /FEA=FLmRNA /TIER=FL+Stack /STK=25 /UG=Os.4837 /DEF=Oryza sativa GF14-b protein mRNA, complete cds. /PROD=GF14-b protein /FL=gb:AK071822.1 gb:AK071311.1 gb:AK062065.1 gb:U65956.1 gb:AK101938.1 gb:AK099243.1 /REP_ORG=O. sativa	U65956.1	U65956(11)	U65956 // Oryza sativa GF14-b protein mRNA, complete cds. // gb // 11 // --- /// LOC_Os04g38870.1 // 14-3-3-like protein GF14-6, putative, expressed // tigr_pseudomol_4 // 11 // --- /// LOC_Os04g38870.2 // 14-3-3-like protein GF14-6, putative, expressed // tigr_pseudomol_4 // 11 // --- /// LOC_Os04g38870.3 // 14-3-3-like protein GF14-6, putative, expressed // tigr_pseudomol_4 // 11 // --- /// LOC…
Os.7894.1.S1_at	3643.89	P	3687.37	P	-1.01		gb:AF486280.2 /DB_XREF=gi:30313360 /TID=Os.7894.1 /CNT=62 /FEA=FLmRNA /TIER=FL+Stack /STK=25 /UG=Os.7894 /DEF=Oryza sativa cytosolic 6-phosphogluconate dehydrogenase mRNA, complete cds. /PROD=cytosolic 6-phosphogluconate dehydrogenase /FL=gb:AF486280.2 gb:AK065920.1 gb:AK059699.1 /REP_ORG=O. sativa	AF486280.2	XM_550483(11),NM_185393(11),LOC_Os06g02144.1(11)	XM_550483 // Oryza sativa (japonica cultivar-group), mRNA. // refseq // 11 // --- /// NM_185393 // Oryza sativa (japonica cultivar-group), mRNA. // refseq // 11 // --- /// LOC_Os06g02144.1 // 6-phosphogluconate dehydrogenase, decarboxylating, putative, expressed // tigr_pseudomol_4 // 11 // ---
Os.37849.1.A1_at	40.83	P	239.91	P	-5.88	*	gb:AK068289.1 /DB_XREF=gi:32978307 /TID=Os.37849.1 /CNT=40 /FEA=FLmRNA /TIER=FL+Stack /STK=25 /UG=Os.37849 /UG_TITLE=(japonica cultivar-group) cDNA clone:J013147E18, full insert sequence /DEF=Oryza sativa (japonica cultivar-group) cDNA clone:J013147E18, full insert sequence. /FL=gb:AK068289.1 gb:AK060883.1 /REP_ORG=O. sativa	AK068289.1	XM_493896	LOC_Os05g02780.1 // XYPPX repeat family protein, expressed // tigr_pseudomol_4 // 0 // chr05|11682:968864-971385(-) /// XM_493896 // Oryza sativa (japonica cultivar-group), predicted mRNA. // refseq // 0 // chr05|11682:969448-970523(-) /// LOC_Os05g02780.2 // XYPPX repeat family protein, expressed // tigr_pseudomol_4 // 0 // chr05|11682:968864-971377(-) /// LOC_Os05g02780.3 // XYPPX repeat family…
Os.37849.1.A1_s_at	7140.7	P	7125.15	P	1		gb:AK068289.1 /DB_XREF=gi:32978307 /TID=Os.37849.1 /CNT=40 /FEA=FLmRNA /TIER=FL+Stack /STK=25 /UG=Os.37849 /UG_TITLE=(japonica cultivar-group) cDNA clone:J013147E18, full insert sequence /DEF=Oryza sativa (japonica cultivar-group) cDNA clone:J013147E18, full insert sequence. /FL=gb:AK068289.1 gb:AK060883.1 /REP_ORG=O. sativa	AK068289.1	LOC_Os05g02780.1(11),LOC_Os05g02780.2(11),LOC_Os05g02780.3(11)	LOC_Os05g02780.1 // XYPPX repeat family protein, expressed // tigr_pseudomol_4 // 11 // --- /// LOC_Os05g02780.2 // XYPPX repeat family protein, expressed // tigr_pseudomol_4 // 11 // --- /// LOC_Os05g02780.3 // XYPPX repeat family protein, expressed // tigr_pseudomol_4 // 11 // ---
Os.11573.2.A1_a_at	5810.13	P	9982.02	P	-1.72		gb:CB673145 /DB_XREF=gi:29676870 /DB_XREF=OSJNEe07I17.r /CLONE=OSJNEe07I17 /TID=Os.11573.2 /CNT=444 /FEA=FLmRNA /TIER=Stack /STK=6 /UG=Os.11573 /UG_TITLE=OsrcaA1 mRNA for RuBisCO activase large isoform precursor, complete cds /FL=gb:U74321.1 gb:AB034748.1 gb:AK064986.1 gb:AK060841.1 gb:AK058310.1 gb:AK119513.1 gb:AK060847.1 /REP_ORG=O. sativa	CB673145	AK119513(11)	AK119513 // Oryza sativa (japonica cultivar-group) cDNA clone:001-200-F01, full insert sequence. // gb // 11 // --- /// LOC_Os11g47970.1 // Ribulose bisphosphate carboxylase/oxygenase activase, chloroplast precursor, putative, expressed // tigr_pseudomol_4 // 11 // --- /// LOC_Os11g47970.2 // Ribulose bisphosphate carboxylase/oxygenase activase, chloroplast precursor, putative, expressed // tigr_…
Os.22029.1.S1_a_at	3809.96	P	3577.17	P	1.07		gb:AF284781.1 /DB_XREF=gi:9944966 /GEN=Lls1 /TID=Os.22029.1 /CNT=60 /FEA=FLmRNA /TIER=FL+Stack /STK=23 /UG=Os.22029 /DEF=Oryza sativa LLS1 protein (Lls1) mRNA, complete cds. /PROD=LLS1 protein /FL=gb:AF284781.1 gb:AK071899.1 gb:AK065124.1 gb:AK062219.1 /REP_ORG=O. sativa	AF284781.1	NM_197804(11)	AK067730 // Oryza sativa (japonica cultivar-group) cDNA clone:J013116K15, full insert sequence. // gb // 11 // --- /// NM_197804 // Oryza sativa (japonica cultivar-group) putative chlorophyll synthase (OSJNBa0057L21.2), mRNA. // refseq // 11 // --- /// LOC_Os10g41780.1 // chlorophyll a oxygenase, putative, expressed // tigr_pseudomol_4 // 11 // --- /// LOC_Os10g41780.2 // chlorophyll a oxygenase,…
Os.11609.1.S1_at	3145.78	P	3275.71	P	-1.04		gb:AK065558.1 /DB_XREF=gi:32975576 /TID=Os.11609.1 /CNT=50 /FEA=FLmRNA /TIER=FL+Stack /STK=23 /UG=Os.11609 /UG_TITLE=(japonica cultivar-group) OsUEL-1 mRNA for UDP-galactose 4-epimerase-like protein, complete cds /DEF=Oryza sativa (japonica cultivar-group) cDNA clone:J013033B01, full insert sequence. /FL=gb:AK099183.1 gb:AK059685.1 gb:AK099140.1 gb:AB096864.1 gb:AK065558.1 /REP_ORG=O. sativa	AK065558.1	XM_476598(11),XM_506159(11),XM_507350(11)	XM_506159 // PREDICTED Oryza sativa (japonica cultivar-group), P0495H05.61 mRNA. // refseq // 11 // --- /// XM_507350 // PREDICTED Oryza sativa (japonica cultivar-group), P0495H05.61 mRNA. // refseq // 11 // --- /// XM_476598 // Oryza sativa (japonica cultivar-group), mRNA. // refseq // 11 // --- /// LOC_Os07g04690.1 // UDP-glucose 4-epimerase family protein, expressed // tigr_pseudomol_4 // 11 /…
Os.11255.1.S1_at	5156.04	P	4874.7	P	1.06		gb:AY100689.1 /DB_XREF=gi:21360379 /GEN=GPX1 /TID=Os.11255.1 /CNT=55 /FEA=FLmRNA /TIER=FL+Stack /STK=22 /UG=Os.11255 /DEF=Oryza sativa glutathione peroxidase 1 (GPX1) mRNA, complete cds. /PROD=glutathione peroxidase 1 /FL=gb:AK062772.1 gb:AK058931.1 gb:AY100689.1 /REP_ORG=O. sativa	AY100689.1	XM_473459	LOC_Os04g46960.1 // phospholipid hydroperoxide glutathione peroxidase, putative, expressed // tigr_pseudomol_4 // 11 // ---
Os.12622.1.S1_at	6590.31	P	6369.23	P	1.03		gb:AK099215.1 /DB_XREF=gi:32984424 /TID=Os.12622.1 /CNT=57 /FEA=FLmRNA /TIER=FL+Stack /STK=21 /UG=Os.12622 /UG_TITLE=Ribulose-5-phosphate-3-epimerase (RPE) mRNA, complete cds /DEF=Oryza sativa (japonica cultivar-group) cDNA clone:J013084F18, full insert sequence. /FL=gb:AK061772.1 gb:AK099215.1 gb:AK066306.1 gb:AF047444.1 /REP_ORG=O. sativa	AK099215.1	XM_470294(10)	XM_470294 // Oryza sativa (japonica cultivar-group), mRNA. // refseq // 10 // --- /// LOC_Os03g07300.1 // Ribulose-phosphate 3-epimerase, chloroplast precursor, putative, expressed // tigr_pseudomol_4 // 10 // ---
Os.9347.1.S1_at	59.02	P	28.31	A	2.09	*	gb:AB027417.1 /DB_XREF=gi:4884497 /TID=Os.9347.1 /CNT=45 /FEA=FLmRNA /TIER=FL+Stack /STK=21 /UG=Os.9347 /DEF=Oryza sativa mRNA for class III chitinase homologue (OsChib3H-a), complete cds, clone:C3540. /PROD=class III chitinase homologue (OsChib3H-a) /FL=gb:AB027415.1 gb:AB027420.1 gb:AB027419.1 gb:AB027418.1 gb:AK102862.1 gb:AB027417.1 gb:D55712.1 gb:AK063939.1 gb:AB027416.1 /REP_ORG=O. sativa	AB027417.1	AK063939(11)	AK063939 // Oryza sativa (japonica cultivar-group) cDNA clone:001-123-E01, full insert sequence. // gb // 11 // --- /// LOC_Os11g47580.1 // Xylanase inhibitor protein 1 precursor, putative, expressed // tigr_pseudomol_4 // 11 // ---
Os.10652.1.S1_at	701.99	P	506.88	P	1.38		gb:U72942.2 /DB_XREF=gi:4376183 /GEN=RPI /TID=Os.10652.1 /CNT=41 /FEA=FLmRNA /TIER=FL+Stack /STK=21 /UG=Os.10652 /DEF=Oryza sativa proteinase inhibitor (RPI) mRNA, complete cds. /PROD=proteinase inhibitor /FL=gb:U72942.2 gb:AK120826.1 /REP_ORG=O. sativa	U72942.2	XM_493820(11)	XM_493820 // Oryza sativa (japonica cultivar-group), predicted mRNA. // refseq // 11 // --- /// LOC_Os03g03810.1 // Gamma-thionin homolog PPT precursor, putative, expressed // tigr_pseudomol_4 // 11 // ---
Os.12696.1.S1_at	4730.13	P	4807.91	P	-1.02		gb:AK119209.1 /DB_XREF=gi:37988832 /TID=Os.12696.1 /CNT=110 /FEA=FLmRNA /TIER=FL+Stack /STK=20 /UG=Os.12696 /UG_TITLE=(indica cultivar-group) sedoheptulose-1,7-bisphosphatase precursor, mRNA, complete cds; nuclear gene for chloroplast product /DEF=Oryza sativa (japonica cultivar-group) cDNA clone:001-041-E03, full insert sequence. /FL=gb:AK119209.1 gb:AY188797.1 gb:AK062081.1 gb:AK065773.1 /REP_O…	AK119209.1	XM_475043(9)	AK065773 // Oryza sativa (japonica cultivar-group) cDNA clone:J013039M24, full insert sequence. // gb // 11 // --- /// XM_475043 // Oryza sativa (japonica cultivar-group), predicted mRNA. // refseq // 9 // --- /// LOC_Os04g16680.1 // Sedoheptulose-1,7-bisphosphatase, chloroplast precursor, putative, expressed // tigr_pseudomol_4 // 11 // ---
Os.420.1.S1_at	6047.96	P	5327.96	P	1.14		gb:AB053294.1 /DB_XREF=gi:12082334 /GEN=RTRXH2 /TID=Os.420.1 /CNT=53 /FEA=FLmRNA /TIER=FL+Stack /STK=20 /UG=Os.420 /DEF=Oryza sativa (japonica cultivar-group) RTRXH2 mRNA for thioredoxin h, complete cds. /PROD=thioredoxin h /FL=gb:AK059385.1 gb:AK106758.1 gb:AB053294.1 /REP_ORG=O. sativa	AB053294.1	AB053294(11)	AB053294 // Oryza sativa (japonica cultivar-group) RTRXH2 mRNA for thioredoxin h, complete cds. // gb // 11 // --- /// LOC_Os05g43252.1 // expressed protein // tigr_pseudomol_4 // 11 // --- /// LOC_Os05g43252.2 // expressed protein // tigr_pseudomol_4 // 11 // ---
Os.420.1.S2_at	51.81	A	99.92	A	-1.93		gb:AK106758.1 /DB_XREF=gi:32991967 /TID=Os.420.1 /CNT=53 /FEA=FLmRNA /TIER=FL /STK=1 /UG=Os.420 /UG_TITLE=(japonica cultivar-group) RTRXH2 mRNA for thioredoxin h, complete cds /DEF=Oryza sativa (japonica cultivar-group) cDNA clone:002-115-D09, full insert sequence. /FL=gb:AK059385.1 gb:AK106758.1 gb:AB053294.1 /REP_ORG=O. sativa	AK106758.1	LOC_Os05g43252.1(11),LOC_Os05g43252.2(11)	LOC_Os05g43252.1 // expressed protein // tigr_pseudomol_4 // 11 // --- /// LOC_Os05g43252.2 // expressed protein // tigr_pseudomol_4 // 11 // ---
Os.14095.1.S1_at	1562.01	P	1172.52	P	1.33		gb:AF297651.1 /DB_XREF=gi:33340006 /TID=Os.14095.1 /CNT=56 /FEA=FLmRNA /TIER=FL+Stack /STK=20 /UG=Os.14095 /DEF=Oryza sativa putative aminotransferase mRNA, complete cds. /PROD=putative aminotransferase /FL=gb:AK061967.1 gb:AF297651.1 gb:AK102306.1 /REP_ORG=O. sativa	AF297651.1	LOC_Os04g52450.1(11)	LOC_Os04g52450.1 // aminotransferase, class III family protein, expressed // tigr_pseudomol_4 // 11 // ---
Os.4155.1.S1_at	910.56	P	823.62	P	1.11		gb:D85763.1 /DB_XREF=gi:1375074 /TID=Os.4155.1 /CNT=47 /FEA=FLmRNA /TIER=FL+Stack /STK=20 /UG=Os.4155 /DEF=Oryza sativa (japonica cultivar-group) mRNA for glyoxysomal malate dehydrogenase, complete cds. /PROD=glyoxysomal malate dehydrogenase /FL=gb:D85763.1 gb:AK065955.1 gb:AK061793.1 /REP_ORG=O. sativa	D85763.1	AK065955(11)	AK065955 // Oryza sativa (japonica cultivar-group) cDNA clone:J013045C09, full insert sequence. // gb // 11 // --- /// LOC_Os12g43630.1 // Malate dehydrogenase, glyoxysomal precursor, putative, expressed // tigr_pseudomol_4 // 11 // --- /// LOC_Os12g43630.2 // Malate dehydrogenase, glyoxysomal precursor, putative, expressed // tigr_pseudomol_4 // 11 // ---
Os.12191.1.S1_at	183.81	P	58.15	P	3.16	*	gb:U76030.1 /DB_XREF=gi:2058499 /TID=Os.12191.1 /CNT=54 /FEA=FLmRNA /TIER=FL+Stack /STK=20 /UG=Os.12191 /DEF=Oryza sativa hemoglobin 1 mRNA, complete cds. /PROD=hemoglobin 1 /FL=gb:AK064054.1 gb:U76030.1 /REP_ORG=O. sativa	U76030.1	XM_470632	LOC_Os03g13140.1 // Non-symbiotic hemoglobin 1, putative, expressed // tigr_pseudomol_4 // 11 // --- /// LOC_Os03g13140.2 // Non-symbiotic hemoglobin 1, putative, expressed // tigr_pseudomol_4 // 11 // ---
Os.12191.1.S1_s_at	102.98	A	98.08	A	1.05		gb:U76030.1 /DB_XREF=gi:2058499 /TID=Os.12191.1 /CNT=54 /FEA=FLmRNA /TIER=FL+Stack /STK=20 /UG=Os.12191 /DEF=Oryza sativa hemoglobin 1 mRNA, complete cds. /PROD=hemoglobin 1 /FL=gb:AK064054.1 gb:U76030.1 /REP_ORG=O. sativa	U76030.1	NM_187611(11),XM_470632(11),LOC_Os03g12510.1(11),LOC_Os03g13140.1(11),LOC_Os03g13140.2(11)	NM_187611 // Oryza sativa (japonica cultivar-group), predicted mRNA. // refseq // 11 // --- /// XM_470632 // Oryza sativa (japonica cultivar-group), predicted mRNA. // refseq // 11 // --- /// LOC_Os03g12510.1 // Non-symbiotic hemoglobin 2, putative, expressed // tigr_pseudomol_4 // 11 // --- /// LOC_Os03g13140.1 // Non-symbiotic hemoglobin 1, putative, expressed // tigr_pseudomol_4 // 11 // --- /…
Os.12191.1.S1_x_at	194.78	P	76.47	P	2.55	*	gb:U76030.1 /DB_XREF=gi:2058499 /TID=Os.12191.1 /CNT=54 /FEA=FLmRNA /TIER=FL+Stack /STK=20 /UG=Os.12191 /DEF=Oryza sativa hemoglobin 1 mRNA, complete cds. /PROD=hemoglobin 1 /FL=gb:AK064054.1 gb:U76030.1 /REP_ORG=O. sativa	U76030.1	XM_470632	LOC_Os03g13140.1 // Non-symbiotic hemoglobin 1, putative, expressed // tigr_pseudomol_4 // 11 // --- /// LOC_Os03g13140.2 // Non-symbiotic hemoglobin 1, putative, expressed // tigr_pseudomol_4 // 11 // ---
Os.13715.2.S1_x_at	29.81	A	32.57	P	-1.09		gb:BI802076 /DB_XREF=gi:16574780 /DB_XREF=H069C09 /CLONE=H069C09 /TID=Os.13715.2 /CNT=22 /FEA=EST /TIER=Stack /STK=11 /UG=Os.13715 /UG_TITLE=MRNA for prolamin, complete cds, clone:lambda RM9 /REP_ORG=O. sativa	BI802076	AB016505	LOC_Os12g17010.1 // Prolamin PPROL 17 precursor, putative, expressed // tigr_pseudomol_4 // 11 // ---
Os.12056.1.S1_at	10922	P	11432.5	P	-1.05		gb:AK058788.1 /DB_XREF=gi:32968806 /TID=Os.12056.1 /CNT=134 /FEA=FLmRNA /TIER=FL+Stack /STK=19 /UG=Os.12056 /UG_TITLE=(japonica cultivar-group) isolate 23056 photosystem I protein-like protein mRNA, complete cds /DEF=Oryza sativa (japonica cultivar-group) cDNA clone:001-002-E09, full insert sequence. /FL=gb:AY224448.1 gb:AK058788.1 /REP_ORG=O. sativa	AK058788.1	XM_476636(11)	XM_476636 // Oryza sativa (japonica cultivar-group), mRNA. // refseq // 11 // --- /// LOC_Os07g05480.1 // Photosystem I reaction center subunit psaK, chloroplast precursor, putative, expressed // tigr_pseudomol_4 // 11 // ---
Os.11987.1.S1_at	454.98	P	1305.1	P	-2.87	*	gb:AK099490.1 /DB_XREF=gi:32984699 /TID=Os.11987.1 /CNT=41 /FEA=FLmRNA /TIER=FL+Stack /STK=19 /UG=Os.11987 /UG_TITLE=(japonica cultivar-group) isolate 20575 putative H-protein promoter binding factor-2a mRNA, complete cds /DEF=Oryza sativa (japonica cultivar-group) cDNA clone:J013026L11, full insert sequence. /FL=gb:AK060900.1 gb:AK099490.1 gb:AY224429.1 gb:AK104523.1 /REP_ORG=O. sativa	AK099490.1	XM_470300(11)	XM_470300 // Oryza sativa (japonica cultivar-group), mRNA. // refseq // 11 // --- /// LOC_Os03g07360.1 // Dof domain, zinc finger family protein, expressed // tigr_pseudomol_4 // 11 // ---
Os.2241.1.S1_a_at	7738.47	P	7431.71	P	1.04		gb:AK059818.1 /DB_XREF=gi:32969836 /TID=Os.2241.1 /CNT=55 /FEA=FLmRNA /TIER=FL+Stack /STK=19 /UG=Os.2241 /UG_TITLE=(japonica cultivar-group) glutathione S-transferase II (P0403C05.5), mRNA /DEF=Oryza sativa (japonica cultivar-group) cDNA clone:006-205-C06, full insert sequence. /FL=gb:AK099142.1 gb:AK059818.1 gb:AF062403.1 gb:AK058894.1 /REP_ORG=O. sativa	AK059818.1	AF062403(11)	AF062403 // Oryza sativa glutathione S-transferase II mRNA, complete cds. // gb // 11 // --- /// LOC_Os01g55830.1 // glutathione S-transferase GSTF2, putative, expressed // tigr_pseudomol_4 // 11 // --- /// LOC_Os01g55830.2 // glutathione S-transferase GSTF2, putative, expressed // tigr_pseudomol_4 // 10 // ---
Os.12791.1.S1_a_at	19456.3	P	16469.5	P	1.18		gb:U57638.1 /DB_XREF=gi:4097337 /TID=Os.12791.1 /CNT=29 /FEA=FLmRNA /TIER=FL+Stack /STK=19 /UG=Os.12791 /UG_TITLE=Metallothionein-like protein mRNA, complete cds /DEF=Oryza sativa metallothionein-like protein mRNA, complete cds. /FL=gb:U57638.1 /REP_ORG=O. sativa	U57638.1	AK119630,DQ083206,U57638,Y08529	LOC_Os05g02070.3 // Metallothionein family protein, expressed // tigr_pseudomol_4 // 0 // chr05|11682:574517-575431(+) /// AK119630 // Oryza sativa (japonica cultivar-group) cDNA clone:002-130-C04, full insert sequence. // gb // 0 // chr05|11682:574518-575415(+) /// DQ083206 // Oryza sativa (indica cultivar-group) clone 6S7F27 mRNA sequence. // gb // 0 // chr05|11682:575197-575414(+) /// U57638 /…
Os.12791.4.S1_x_at	13403	P	12464	P	1.08		gb:AK119241.1 /DB_XREF=gi:37988864 /TID=Os.12791.4 /CNT=1 /FEA=FLmRNA /TIER=FL /STK=1 /UG=Os.12791 /UG_TITLE=Metallothionein-like protein mRNA, complete cds /DEF=Oryza sativa (japonica cultivar-group) cDNA clone:001-120-A08, full insert sequence. /FL=gb:AK119241.1 /REP_ORG=O. sativa	AK119241.1	AK119630(10),U57638(10)	U57638 // Oryza sativa metallothionein-like protein mRNA, complete cds. // gb // 10 // --- /// AK119630 // Oryza sativa (japonica cultivar-group) cDNA clone:002-130-C04, full insert sequence. // gb // 10 // --- /// LOC_Os05g02070.1 // Metallothionein family protein, expressed // tigr_pseudomol_4 // 11 // --- /// LOC_Os05g02070.2 // Metallothionein family protein, expressed // tigr_pseudomol_4 // …
Os.12367.1.S1_at	2436.13	P	2303.55	P	1.06		gb:AB110167.1 /DB_XREF=gi:32352131 /TID=Os.12367.1 /CNT=39 /FEA=FLmRNA /TIER=FL+Stack /STK=19 /UG=Os.12367 /UG_TITLE=(japonica cultivar-group) isolate 29037 gamma hydroxybutyrate dehydrogenase-like protein mRNA, complete cds /DEF=Oryza sativa (japonica cultivar-group) mRNA for hypothetical protein, complete cds, clone: 12FPR024. /FL=gb:AY224558.1 gb:AK071800.1 gb:AB110167.1 gb:AK109435.2 gb:AK104…	AB110167.1	XM_466265(11),XM_506829(11),XM_507487(11)	XM_506829 // PREDICTED Oryza sativa (japonica cultivar-group), OJ1712_E04.5 mRNA. // refseq // 11 // --- /// XM_507487 // PREDICTED Oryza sativa (japonica cultivar-group), OJ1712_E04.5 mRNA. // refseq // 11 // --- /// XM_466265 // Oryza sativa (japonica cultivar-group), mRNA. // refseq // 11 // --- /// LOC_Os02g35500.1 // NAD binding domain of 6-phosphogluconate dehydrogenase family protein, expr…
Os.9417.1.S1_at	6161.39	P	986.03	P	6.25	*	gb:AK061438.1 /DB_XREF=gi:32971456 /TID=Os.9417.1 /CNT=62 /FEA=FLmRNA /TIER=FL+Stack /STK=18 /UG=Os.9417 /UG_TITLE=RNase S-like protein mRNA, complete cds /DEF=Oryza sativa (japonica cultivar-group) cDNA clone:006-307-B06, full insert sequence. /FL=gb:AK104553.1 gb:AK098949.1 gb:AK104221.1 gb:AK104656.1 gb:AY056038.1 gb:AK104454.1 gb:AK119186.1 gb:AK104599.1 gb:AK104509.1 gb:AK104888.1 gb:AK06143…	AK061438.1	AK061438(11)	AK061438 // Oryza sativa (japonica cultivar-group) cDNA clone:006-307-B06, full insert sequence. // gb // 11 // --- /// LOC_Os09g36680.1 // Ribonuclease T2 family protein, expressed // tigr_pseudomol_4 // 11 // ---
Os.11552.1.S2_at	1466.23	P	517.29	P	2.83	*	gb:AF019743.1 /DB_XREF=gi:2425100 /GEN=OsCPX1 /TID=Os.11552.1 /CNT=72 /FEA=FLmRNA /TIER=FL+Stack /STK=18 /UG=Os.11552 /DEF=Oryza sativa cationic peroxidase (OsCPX1) mRNA, complete cds. /PROD=cationic peroxidase /FL=gb:AK060789.1 gb:AF019743.1 gb:AK104833.1 gb:U95217.1 gb:AK102307.1 /REP_ORG=O. sativa	AF019743.1	XM_474444	LOC_Os04g59150.1 // Peroxidase 12 precursor, putative, expressed // tigr_pseudomol_4 // 11 // --- /// LOC_Os04g59150.2 // Peroxidase 12 precursor, putative, expressed // tigr_pseudomol_4 // 10 // --- /// LOC_Os04g59150.3 // Peroxidase 12 precursor, putative, expressed // tigr_pseudomol_4 // 11 // ---
Os.11552.1.S1_at	38.71	P	81.5	P	-2.11	*	gb:U95217.1 /DB_XREF=gi:2443458 /TID=Os.11552.1 /CNT=72 /FEA=FLmRNA /TIER=FL /STK=1 /UG=Os.11552 /UG_TITLE=Cationic peroxidase (OsCPX1) mRNA, complete cds /DEF=Oryza sativa peroxidase (Os-PRX1) mRNA, complete cds. /FL=gb:AK060789.1 gb:AF019743.1 gb:AK104833.1 gb:U95217.1 gb:AK102307.1 /REP_ORG=O. sativa	U95217.1	XM_474444	LOC_Os04g59150.1 // Peroxidase 12 precursor, putative, expressed // tigr_pseudomol_4 // 10 // --- /// LOC_Os04g59150.2 // Peroxidase 12 precursor, putative, expressed // tigr_pseudomol_4 // 10 // ---
Os.1151.1.S1_a_at	3830.61	P	3683.53	P	1.04		gb:AB055076.1 /DB_XREF=gi:12597250 /TID=Os.1151.1 /CNT=36 /FEA=FLmRNA /TIER=FL+Stack /STK=18 /UG=Os.1151 /DEF=Oryza sativa (japonica cultivar-group) mRNA for mitochondrial ATP synthase 6 KD subunit, complete cds. /PROD=mitochondrial ATP synthase 6 KD subunit /FL=gb:AB055076.1 /REP_ORG=O. sativa	AB055076.1	AB055076(11)	AB055076 // Oryza sativa (japonica cultivar-group) mRNA for mitochondrial ATP synthase 6 KD subunit, complete cds. // gb // 11 // --- /// LOC_Os03g40920.1 // expressed protein // tigr_pseudomol_4 // 11 // ---
Os.1151.1.S1_at	4451.07	P	4022	P	1.11		gb:AB055076.1 /DB_XREF=gi:12597250 /TID=Os.1151.1 /CNT=36 /FEA=FLmRNA /TIER=FL+Stack /STK=18 /UG=Os.1151 /DEF=Oryza sativa (japonica cultivar-group) mRNA for mitochondrial ATP synthase 6 KD subunit, complete cds. /PROD=mitochondrial ATP synthase 6 KD subunit /FL=gb:AB055076.1 /REP_ORG=O. sativa	AB055076.1	XM_506920(10)	AB055076 // Oryza sativa (japonica cultivar-group) mRNA for mitochondrial ATP synthase 6 KD subunit, complete cds. // gb // 11 // --- /// XM_506920 // PREDICTED Oryza sativa (japonica cultivar-group), OSJNBa0091E13.21 patrial mRNA. // refseq // 10 // --- /// LOC_Os03g40920.1 // expressed protein // tigr_pseudomol_4 // 10 // ---
Os.1151.1.S1_x_at	4041.52	P	3791.14	P	1.07		gb:AB055076.1 /DB_XREF=gi:12597250 /TID=Os.1151.1 /CNT=36 /FEA=FLmRNA /TIER=FL+Stack /STK=18 /UG=Os.1151 /DEF=Oryza sativa (japonica cultivar-group) mRNA for mitochondrial ATP synthase 6 KD subunit, complete cds. /PROD=mitochondrial ATP synthase 6 KD subunit /FL=gb:AB055076.1 /REP_ORG=O. sativa	AB055076.1	XM_506920(9)	AB055076 // Oryza sativa (japonica cultivar-group) mRNA for mitochondrial ATP synthase 6 KD subunit, complete cds. // gb // 11 // --- /// XM_506920 // PREDICTED Oryza sativa (japonica cultivar-group), OSJNBa0091E13.21 patrial mRNA. // refseq // 9 // --- /// LOC_Os03g40920.1 // expressed protein // tigr_pseudomol_4 // 10 // ---
Os.12190.1.S1_at	2529.05	P	1743.03	P	1.45		gb:AK122129.1 /DB_XREF=gi:37991775 /TID=Os.12190.1 /CNT=66 /FEA=FLmRNA /TIER=FL+Stack /STK=18 /UG=Os.12190 /UG_TITLE=10 kDa chaperonin mRNA, complete cds /DEF=Oryza sativa (japonica cultivar-group) cDNA clone:J033132M21, full insert sequence. /FL=gb:AF009413.1 gb:AK059154.1 gb:AK119728.1 gb:AK122129.1 /REP_ORG=O. sativa	AK122129.1	AK122129(11)	AK122129 // Oryza sativa (japonica cultivar-group) cDNA clone:J033132M21, full insert sequence. // gb // 11 // --- /// LOC_Os07g44740.1 // 10 kDa chaperonin, putative, expressed // tigr_pseudomol_4 // 11 // ---
Os.10931.1.S1_at	9293.36	P	8951.09	P	1.04		gb:D17760.1 /DB_XREF=gi:1132482 /GEN=ARF /TID=Os.10931.1 /CNT=301 /FEA=FLmRNA /TIER=FL+Stack /STK=17 /UG=Os.10931 /DEF=Oryza sativa (japonica cultivar-group) mRNA for ADP-ribosylation factor, complete cds. /PROD=ADP-ribosylation factor /FL=gb:AK061970.1 gb:AK120035.1 gb:D17760.1 gb:AK067029.1 /REP_ORG=O. sativa	D17760.1	AK067029	LOC_Os05g41060.1 // ADP-ribosylation factor, putative, expressed // tigr_pseudomol_4 // 9 // ---
Os.146.1.S1_at	4554.41	P	4880.17	P	-1.07		gb:D16292.1 /DB_XREF=gi:303848 /GEN=NDKR /TID=Os.146.1 /CNT=127 /FEA=FLmRNA /TIER=FL+Stack /STK=17 /UG=Os.146 /DEF=Oryza sativa mRNA for nucleoside diphosphate kinase, complete cds. /PROD=nucleoside diphosphate kinase /FL=gb:D16292.1 gb:AK121796.1 /REP_ORG=O. sativa	D16292.1	XM_478187(11)	XM_478187 // Oryza sativa (japonica cultivar-group), mRNA. // refseq // 11 // --- /// LOC_Os07g30970.1 // Nucleoside diphosphate kinase 1, putative, expressed // tigr_pseudomol_4 // 11 // ---
Os.139.1.S1_at	4529.26	P	3884.87	P	1.17		gb:D12627.1 /DB_XREF=gi:303843 /TID=Os.139.1 /CNT=104 /FEA=FLmRNA /TIER=FL+Stack /STK=17 /UG=Os.139 /DEF=Oryza sativa (japonica cultivar-group) mRNA for eukaryotic initiation factor 4A, complete cds. /PROD=eukaryotic initiation factor 4A /FL=gb:AK105454.1 gb:AK065230.1 gb:AK061696.1 gb:D12627.1 gb:AK119234.1 gb:AK099927.1 /REP_ORG=O. sativa	D12627.1	AK119234(11)	AK119234 // Oryza sativa (japonica cultivar-group) cDNA clone:001-114-H08, full insert sequence. // gb // 11 // --- /// LOC_Os06g48750.1 // Eukaryotic initiation factor 4A, putative, expressed // tigr_pseudomol_4 // 11 // ---
Os.2448.1.S2_at	2310.68	P	2179.38	P	1.06		gb:AK100650.1 /DB_XREF=gi:32985859 /TID=Os.2448.1 /CNT=112 /FEA=FLmRNA /TIER=FL+Stack /STK=17 /UG=Os.2448 /UG_TITLE=Small GTP-binding protein RACBP (RACB) mRNA, complete cds /DEF=Oryza sativa (japonica cultivar-group) cDNA clone:J023111D06, full insert sequence. /FL=gb:AK064827.1 gb:AF250327.2 gb:AK100842.1 gb:AK100585.1 gb:AK061649.1 gb:AK100650.1 gb:AK119517.1 gb:AK061743.1 gb:AK069443.1 /REP_O…	AK100650.1	AK100585(11),AK100650(11)	AK100585 // Oryza sativa (japonica cultivar-group) cDNA clone:J023106B08, full insert sequence. // gb // 11 // --- /// AK100650 // Oryza sativa (japonica cultivar-group) cDNA clone:J023111D06, full insert sequence. // gb // 11 // --- /// LOC_Os02g44980.1 // Amino acid transport protein, putative, expressed // tigr_pseudomol_4 // 11 // ---
Os.2448.1.S1_at	2038.72	P	2246.92	P	-1.1		gb:AF250327.2 /DB_XREF=gi:31324465 /GEN=RACB /TID=Os.2448.1 /CNT=112 /FEA=FLmRNA /TIER=FL /STK=2 /UG=Os.2448 /DEF=Oryza sativa small GTP-binding protein RACBP (RACB) mRNA, complete cds. /PROD=small GTP-binding protein RACBP /FL=gb:AK064827.1 gb:AF250327.2 gb:AK100842.1 gb:AK100585.1 gb:AK061649.1 gb:AK100650.1 gb:AK119517.1 gb:AK061743.1 gb:AK069443.1 /REP_ORG=O. sativa	AF250327.2	XM_463909(11),XM_506691(11)	AK100585 // Oryza sativa (japonica cultivar-group) cDNA clone:J023106B08, full insert sequence. // gb // 10 // --- /// XM_463909 // Oryza sativa (japonica cultivar-group), mRNA. // refseq // 11 // --- /// XM_506691 // PREDICTED Oryza sativa (japonica cultivar-group), OSJNBb0088N06.17 mRNA. // refseq // 11 // --- /// LOC_Os02g02840.1 // RAC-like GTP binding protein RHO1, putative, expressed // tig…
Os.3704.1.S1_at	2342.19	P	1853.92	P	1.26		gb:AB026558.1 /DB_XREF=gi:8671491 /GEN=OsPAA1 /TID=Os.3704.1 /CNT=72 /FEA=FLmRNA /TIER=FL+Stack /STK=17 /UG=Os.3704 /DEF=Oryza sativa (japonica cultivar-group) OsPAA1 mRNA for alpha 1 subunit of 20S proteasome, complete cds. /PROD=alpha 1 subunit of 20S proteasome /FL=gb:AK101031.1 gb:AK059929.1 gb:AK060026.1 gb:AK104324.1 gb:AB026558.1 /REP_ORG=O. sativa	AB026558.1	XM_470540(11)	XM_470540 // Oryza sativa (japonica cultivar-group), predicted mRNA. // refseq // 11 // --- /// LOC_Os03g08280.1 // Proteasome subunit alpha type 6, putative, expressed // tigr_pseudomol_4 // 11 // --- /// LOC_Os03g08280.2 // Proteasome subunit alpha type 6, putative, expressed // tigr_pseudomol_4 // 11 // ---
Os.5282.1.S1_a_at	2858.53	P	2307.21	P	1.24		gb:D26060.1 /DB_XREF=gi:436782 /GEN=T151 /TID=Os.5282.1 /CNT=86 /FEA=FLmRNA /TIER=FL+Stack /STK=17 /UG=Os.5282 /DEF=Oryza sativa mRNA for cyc07, complete cds. /PROD=cyc07 /FL=gb:D26060.1 gb:AK104699.1 gb:AK069251.1 gb:AK104243.1 /REP_ORG=O. sativa	D26060.1	AK069251(11),D26060(11)	D26060 // Oryza sativa mRNA for cyc07, complete cds. // gb // 11 // --- /// AK069251 // Oryza sativa (japonica cultivar-group) cDNA clone:J023013H23, full insert sequence. // gb // 11 // --- /// LOC_Os03g10340.1 // 40S ribosomal protein S3a, putative, expressed // tigr_pseudomol_4 // 11 // ---
Os.5282.1.S1_at	3319.41	P	3253.92	P	1.02		gb:D26060.1 /DB_XREF=gi:436782 /GEN=T151 /TID=Os.5282.1 /CNT=86 /FEA=FLmRNA /TIER=FL+Stack /STK=17 /UG=Os.5282 /DEF=Oryza sativa mRNA for cyc07, complete cds. /PROD=cyc07 /FL=gb:D26060.1 gb:AK104699.1 gb:AK069251.1 gb:AK104243.1 /REP_ORG=O. sativa	D26060.1	AK069251(11),D26060(11)	D26060 // Oryza sativa mRNA for cyc07, complete cds. // gb // 11 // --- /// AK069251 // Oryza sativa (japonica cultivar-group) cDNA clone:J023013H23, full insert sequence. // gb // 11 // --- /// LOC_Os03g10340.1 // 40S ribosomal protein S3a, putative, expressed // tigr_pseudomol_4 // 11 // ---
Os.5282.1.S2_at	261.89	P	88.63	P	2.95	*	gb:D26060.1 /DB_XREF=gi:436782 /GEN=T151 /TID=Os.5282.1 /CNT=86 /FEA=FLmRNA /TIER=ConsEnd /STK=0 /UG=Os.5282 /DEF=Oryza sativa mRNA for cyc07, complete cds. /PROD=cyc07 /FL=gb:D26060.1 gb:AK104699.1 gb:AK069251.1 gb:AK104243.1 /REP_ORG=O. sativa	D26060.1	LOC_Os03g10340.1(9)	LOC_Os03g10340.1 // 40S ribosomal protein S3a, putative, expressed // tigr_pseudomol_4 // 9 // ---
Os.5512.1.S1_at	3119.78	P	3384.7	P	-1.08		gb:U27098.1 /DB_XREF=gi:857573 /GEN=vatp-P1 /TID=Os.5512.1 /CNT=66 /FEA=FLmRNA /TIER=FL+Stack /STK=17 /UG=Os.5512 /DEF=Oryza sativa vacuolar H+-ATPase (vatp-P1) mRNA, complete cds. /PROD=H+-ATPase /FL=gb:U27098.1 gb:AK121233.1 gb:AK105044.1 /REP_ORG=O. sativa	U27098.1	AK105044(10)	AK105044 // Oryza sativa (japonica cultivar-group) cDNA clone:001-038-H05, full insert sequence. // gb // 10 // --- /// LOC_Os11g06890.1 // Vacuolar ATP synthase 16 kDa proteolipid subunit, putative, expressed // tigr_pseudomol_4 // 10 // ---
Os.22169.1.S1_a_at	615.63	P	492.57	P	1.25		gb:AF136268.1 /DB_XREF=gi:4704817 /GEN=Rbe1 /TID=Os.22169.1 /CNT=70 /FEA=FLmRNA /TIER=FL+Stack /STK=17 /UG=Os.22169 /DEF=Oryza sativa subsp. japonica starch-branching enzyme I (Rbe1) mRNA, complete cds. /PROD=starch-branching enzyme I /FL=gb:D11082.1 gb:AF136268.1 gb:AK065121.1 gb:AK119436.1 gb:D10752.1 gb:AY302112.1 /REP_ORG=O. sativa	AF136268.1	AK068920(11),AK119436(11)	AK068920 // Oryza sativa (japonica cultivar-group) cDNA clone:J013170H02, full insert sequence. // gb // 11 // --- /// AK119436 // Oryza sativa (japonica cultivar-group) cDNA clone:001-133-B02, full insert sequence. // gb // 11 // --- /// LOC_Os06g51084.1 // 1,4-alpha-glucan branching enzyme, chloroplast precursor, putative, expressed // tigr_pseudomol_4 // 11 // --- /// LOC_Os06g51084.2 // 1,4-a…
Os.22169.2.S2_a_at	1375.81	P	1041.3	P	1.32		gb:AK068920.1 /DB_XREF=gi:32978944 /TID=Os.22169.2 /CNT=5 /FEA=FLmRNA /TIER=FL /STK=1 /UG=Os.22169 /UG_TITLE=(japonica cultivar-group) mRNA for branching enzyme, complete cds /DEF=Oryza sativa (japonica cultivar-group) cDNA clone:J013170H02, full insert sequence. /FL=gb:AK068920.1 gb:AK120332.1 /REP_ORG=O. sativa	AK068920.1	AK068920(11),AK119436(10)	AK068920 // Oryza sativa (japonica cultivar-group) cDNA clone:J013170H02, full insert sequence. // gb // 11 // --- /// AK119436 // Oryza sativa (japonica cultivar-group) cDNA clone:001-133-B02, full insert sequence. // gb // 10 // --- /// LOC_Os06g51084.1 // 1,4-alpha-glucan branching enzyme, chloroplast precursor, putative, expressed // tigr_pseudomol_4 // 11 // --- /// LOC_Os06g51084.2 // 1,4-a…
Os.22169.2.S2_x_at	1798.33	P	1334.28	P	1.35		gb:AK068920.1 /DB_XREF=gi:32978944 /TID=Os.22169.2 /CNT=5 /FEA=FLmRNA /TIER=FL /STK=1 /UG=Os.22169 /UG_TITLE=(japonica cultivar-group) mRNA for branching enzyme, complete cds /DEF=Oryza sativa (japonica cultivar-group) cDNA clone:J013170H02, full insert sequence. /FL=gb:AK068920.1 gb:AK120332.1 /REP_ORG=O. sativa	AK068920.1	AK068920(11),AK119436(10)	AK068920 // Oryza sativa (japonica cultivar-group) cDNA clone:J013170H02, full insert sequence. // gb // 11 // --- /// AK119436 // Oryza sativa (japonica cultivar-group) cDNA clone:001-133-B02, full insert sequence. // gb // 10 // --- /// LOC_Os06g51084.1 // 1,4-alpha-glucan branching enzyme, chloroplast precursor, putative, expressed // tigr_pseudomol_4 // 11 // --- /// LOC_Os06g51084.2 // 1,4-a…
Os.22169.1.S2_at	27.46	A	22.17	A	1.24		gb:AK119436.1 /DB_XREF=gi:37989059 /TID=Os.22169.1 /CNT=70 /FEA=FLmRNA /TIER=FL /STK=1 /UG=Os.22169 /UG_TITLE=(japonica cultivar-group) mRNA for branching enzyme, complete cds /DEF=Oryza sativa (japonica cultivar-group) cDNA clone:001-133-B02, full insert sequence. /FL=gb:D11082.1 gb:AF136268.1 gb:AK065121.1 gb:AK119436.1 gb:D10752.1 gb:AY302112.1 /REP_ORG=O. sativa	AK119436.1	AK119436(11)	AK119436 // Oryza sativa (japonica cultivar-group) cDNA clone:001-133-B02, full insert sequence. // gb // 11 // --- /// LOC_Os06g51084.1 // 1,4-alpha-glucan branching enzyme, chloroplast precursor, putative, expressed // tigr_pseudomol_4 // 9 // --- /// LOC_Os06g51084.4 // 1,4-alpha-glucan branching enzyme, chloroplast precursor, putative, expressed // tigr_pseudomol_4 // 9 // ---
Os.7794.1.S1_at	527.71	P	679.38	P	-1.29		gb:AF309379.1 /DB_XREF=gi:11177834 /TID=Os.7794.1 /CNT=41 /FEA=FLmRNA /TIER=FL+Stack /STK=17 /UG=Os.7794 /DEF=Oryza sativa (japonica cultivar-group) clone S2148_A putative glutathione S-transferase OsGSTU3 mRNA, complete cds. /PROD=putative glutathione S-transferase OsGSTU3 /FL=gb:AK061304.1 gb:AY271620.1 gb:AK073944.1 gb:AF309379.1 /REP_ORG=O. sativa	AF309379.1	AF309379(11),NM_197476(11)	AF309379 // Oryza sativa (japonica cultivar-group) clone S2148_A putative glutathione S-transferase OsGSTU3 mRNA, complete cds. // gb // 11 // --- /// NM_197476 // Oryza sativa (japonica cultivar-group) putative glutathione S-transferase (OSJNBb0038A07.10), mRNA. // refseq // 11 // --- /// LOC_Os10g38489.2 // glutathione S-transferase GSTU6, putative, expressed // tigr_pseudomol_4 // 11 // ---
Os.12627.1.S1_at	8851.49	P	10158.9	P	-1.15		gb:AF022732.1 /DB_XREF=gi:2570498 /TID=Os.12627.1 /CNT=121 /FEA=FLmRNA /TIER=FL+Stack /STK=16 /UG=Os.12627 /DEF=Oryza sativa 23kDa polypeptide of photosystem II mRNA, complete cds. /PROD=23kDa polypeptide of photosystem II /FL=gb:D49713.1 gb:AK104722.1 gb:AK065248.1 gb:AF022732.1 gb:AF052203.1 /REP_ORG=O. sativa	AF022732.1	NM_186247(11)	NM_186247 // Oryza sativa (japonica cultivar-group), mRNA. // refseq // 11 // --- /// LOC_Os07g04840.1 // Oxygen-evolving enhancer protein 2, chloroplast precursor, putative, expressed // tigr_pseudomol_4 // 11 // --- /// LOC_Os07g04840.2 // Oxygen-evolving enhancer protein 2, chloroplast precursor, putative, expressed // tigr_pseudomol_4 // 11 // ---
Os.5850.1.S1_at	5447.35	P	6857.9	P	-1.26		gb:AF364176.1 /DB_XREF=gi:19880312 /TID=Os.5850.1 /CNT=84 /FEA=FLmRNA /TIER=FL+Stack /STK=16 /UG=Os.5850 /DEF=Oryza sativa putative EREBP-type transcription factor mRNA, complete cds. /PROD=putative EREBP-type transcription factor /FL=gb:AF364176.1 gb:AK104723.1 gb:AK111690.1 gb:AK104576.1 /REP_ORG=O. sativa	AF364176.1	AK111690(11),AY831392(10)	AY831392 // Oryza sativa (indica cultivar-group) BTH-induced ERF transcriptional factor 1 (BIERF1) mRNA, complete cds. // gb // 10 // --- /// AK111690 // Oryza sativa (japonica cultivar-group) cDNA clone:J023008G03, full insert sequence. // gb // 11 // --- /// LOC_Os09g26420.1 // AP2 domain containing protein, expressed // tigr_pseudomol_4 // 11 // --- /// LOC_Os09g26420.2 // AP2 domain containin…
Os.7158.1.S1_a_at	5490.7	P	4480.21	P	1.23		gb:AK065341.1 /DB_XREF=gi:32975359 /TID=Os.7158.1 /CNT=49 /FEA=FLmRNA /TIER=FL+Stack /STK=16 /UG=Os.7158 /UG_TITLE=MRNA for calcium-binding protein, complete cds /DEF=Oryza sativa (japonica cultivar-group) cDNA clone:J013000E04, full insert sequence. /FL=gb:AK099348.1 gb:AK104826.1 gb:AK065341.1 gb:AB021259.1 /REP_ORG=O. sativa	AK065341.1	XM_506239(11),XM_507358(11),XM_477251(11),XM_477252(11),LOC_Os07g14270.1(11),LOC_Os07g14270.2(11),LOC_Os07g14270.3(11),LOC_Os07g14270.4(11)	XM_506239 // PREDICTED Oryza sativa (japonica cultivar-group), OJ1058_C08.28-2 mRNA. // refseq // 11 // --- /// XM_507358 // PREDICTED Oryza sativa (japonica cultivar-group), OJ1058_C08.28-2 mRNA. // refseq // 11 // --- /// XM_477251 // Oryza sativa (japonica cultivar-group), mRNA. // refseq // 11 // --- /// XM_477252 // Oryza sativa (japonica cultivar-group), mRNA. // refseq // 11 // --- /// LOC…
Os.11093.1.S1_at	5500.22	P	5140.11	P	1.07		gb:D30717.1 /DB_XREF=gi:493709 /TID=Os.11093.1 /CNT=69 /FEA=FLmRNA /TIER=FL+Stack /STK=16 /UG=Os.11093 /DEF=Oryza sativa (japonica cultivar-group) mRNA for beta-tubulin, complete cds. /PROD=beta-tubulin /FL=gb:AK121574.1 gb:AK061659.1 gb:D30717.1 gb:AK119164.1 /REP_ORG=O. sativa	D30717.1	XM_464246(11)	XM_464246 // Oryza sativa (japonica cultivar-group), mRNA. // refseq // 11 // --- /// LOC_Os02g07060.1 // Tubulin beta-1 chain, putative, expressed // tigr_pseudomol_4 // 11 // ---
Os.11535.1.S1_at	4847.39	P	4587.75	P	1.06		gb:AB011262.1 /DB_XREF=gi:5360220 /TID=Os.11535.1 /CNT=43 /FEA=FLmRNA /TIER=FL+Stack /STK=16 /UG=Os.11535 /DEF=Oryza sativa (japonica cultivar-group) mRNA for nuclear transport factor 2 (NTF2), complete cds. /PROD=nuclear transport factor 2 (NTF2) /FL=gb:AK065141.1 gb:AB011262.1 gb:AK119730.1 /REP_ORG=O. sativa	AB011262.1	XM_483494(11)	XM_483494 // Oryza sativa (japonica cultivar-group), mRNA. // refseq // 11 // --- /// LOC_Os08g42000.1 // Nuclear transport factor 2, putative, expressed // tigr_pseudomol_4 // 11 // ---
Os.4156.1.S1_at	2002	P	1693.01	P	1.18		gb:AB019533.1 /DB_XREF=gi:4760552 /TID=Os.4156.1 /CNT=50 /FEA=FLmRNA /TIER=FL+Stack /STK=16 /UG=Os.4156 /DEF=Oryza sativa mRNA for Nad-dependent formate dehydrogenase, complete cds. /PROD=Nad-dependent formate dehydrogenase /FL=gb:AK065872.1 gb:AK104788.1 gb:AB019533.1 /REP_ORG=O. sativa	AB019533.1	AK065872(11)	AK065872 // Oryza sativa (japonica cultivar-group) cDNA clone:J013048A01, full insert sequence. // gb // 11 // --- /// LOC_Os06g29180.1 // Formate dehydrogenase, mitochondrial precursor, putative, expressed // tigr_pseudomol_4 // 11 // ---
Os.2450.1.S1_a_at	1291.18	P	1789.99	P	-1.39		gb:AF271995.1 /DB_XREF=gi:9828444 /TID=Os.2450.1 /CNT=49 /FEA=FLmRNA /TIER=FL+Stack /STK=16 /UG=Os.2450 /DEF=Oryza sativa phosphoenolpyruvate carboxylase mRNA, complete cds. /PROD=phosphoenolpyruvate carboxylase /FL=gb:AK065029.1 gb:AF271995.1 gb:AK062201.1 /REP_ORG=O. sativa	AF271995.1	AK065029(11),AK065425(11)	AK065029 // Oryza sativa (japonica cultivar-group) cDNA clone:J013001G17, full insert sequence. // gb // 11 // --- /// AK065425 // Oryza sativa (japonica cultivar-group) cDNA clone:J013011N21, full insert sequence. // gb // 11 // --- /// LOC_Os02g14770.1 // Phosphoenolpyruvate carboxylase 1, putative, expressed // tigr_pseudomol_4 // 11 // --- /// LOC_Os02g14770.2 // Phosphoenolpyruvate carboxyla…
Os.4189.1.S1_at	2927.68	P	6060.57	P	-2.07	*	gb:AB025310.1 /DB_XREF=gi:5926739 /TID=Os.4189.1 /CNT=41 /FEA=FLmRNA /TIER=FL+Stack /STK=16 /UG=Os.4189 /DEF=Oryza sativa mRNA for asparaginyl endopeptidase, complete cds. /PROD=asparaginyl endopeptidase /FL=gb:AK068011.1 gb:AK067597.1 gb:AB025310.1 /REP_ORG=O. sativa	AB025310.1	NM_193501	LOC_Os01g37910.1 // Vacuolar processing enzyme, gamma-isozyme precursor, putative, expressed // tigr_pseudomol_4 // 11 // --- /// LOC_Os01g37910.2 // Vacuolar processing enzyme, gamma-isozyme precursor, putative, expressed // tigr_pseudomol_4 // 11 // ---
Os.11824.1.S1_a_at	2675.37	P	2814.84	P	-1.05		gb:AK060835.1 /DB_XREF=gi:32970853 /TID=Os.11824.1 /CNT=164 /FEA=FLmRNA /TIER=FL+Stack /STK=15 /UG=Os.11824 /UG_TITLE=(japonica cultivar-group) putative alanine aminotransferase (P0585H11.17), mRNA /DEF=Oryza sativa (japonica cultivar-group) cDNA clone:001-034-C09, full insert sequence. /FL=gb:AY236227.1 gb:AK060835.1 gb:AK067732.1 /REP_ORG=O. sativa	AK060835.1	AK067732(11)	AK067732 // Oryza sativa (japonica cultivar-group) cDNA clone:J013118J02, full insert sequence. // gb // 11 // --- /// LOC_Os07g01760.1 // Alanine aminotransferase 2, putative, expressed // tigr_pseudomol_4 // 11 // --- /// LOC_Os07g01760.2 // Alanine aminotransferase 2, putative, expressed // tigr_pseudomol_4 // 11 // --- /// LOC_Os07g01760.3 // Alanine aminotransferase 2, putative, expressed //…
Os.11824.1.S1_x_at	4454.18	P	5164.23	P	-1.16		gb:AK060835.1 /DB_XREF=gi:32970853 /TID=Os.11824.1 /CNT=164 /FEA=FLmRNA /TIER=FL+Stack /STK=15 /UG=Os.11824 /UG_TITLE=(japonica cultivar-group) putative alanine aminotransferase (P0585H11.17), mRNA /DEF=Oryza sativa (japonica cultivar-group) cDNA clone:001-034-C09, full insert sequence. /FL=gb:AY236227.1 gb:AK060835.1 gb:AK067732.1 /REP_ORG=O. sativa	AK060835.1	AK067732(11)	AK067732 // Oryza sativa (japonica cultivar-group) cDNA clone:J013118J02, full insert sequence. // gb // 11 // --- /// LOC_Os07g01760.1 // Alanine aminotransferase 2, putative, expressed // tigr_pseudomol_4 // 11 // --- /// LOC_Os07g01760.2 // Alanine aminotransferase 2, putative, expressed // tigr_pseudomol_4 // 11 // ---
Os.2854.1.S1_at	5888.15	P	5275.49	P	1.12		gb:AB110171.1 /DB_XREF=gi:32352139 /TID=Os.2854.1 /CNT=59 /FEA=FLmRNA /TIER=FL+Stack /STK=15 /UG=Os.2854 /UG_TITLE=(japonica cultivar-group) mRNA for hypothetical protein, complete cds, clone: 13YPB021 /DEF=Oryza sativa (japonica cultivar-group) mRNA for hypothetical protein, complete cds, clone: 13YPB021. /FL=gb:AB110171.1 gb:AK120726.1 gb:AK062080.1 /REP_ORG=O. sativa	AB110171.1	XM_469336(11)	XM_469336 // Oryza sativa (japonica cultivar-group), mRNA. // refseq // 11 // --- /// LOC_Os03g48080.1 // CHCH domain containing protein, expressed // tigr_pseudomol_4 // 11 // ---
Os.11962.1.S1_at	1185.5	P	1357.03	P	-1.14		gb:AF402804.1 /DB_XREF=gi:15430730 /TID=Os.11962.1 /CNT=62 /FEA=FLmRNA /TIER=FL+Stack /STK=15 /UG=Os.11962 /DEF=Oryza sativa (japonica cultivar-group) clone E3743_1A putative glutathione S-transferase OsGSTU17 mRNA, complete cds. /PROD=putative glutathione S-transferase OsGSTU17 /FL=gb:AF402804.1 gb:AK099489.1 gb:AK060223.1 gb:AK061838.1 /REP_ORG=O. sativa	AF402804.1	AF402804(11),XM_450940(11),XM_506667(11),XM_507428(11)	AF402804 // Oryza sativa (japonica cultivar-group) clone E3743_1A putative glutathione S-transferase OsGSTU17 mRNA, complete cds. // gb // 11 // --- /// XM_506667 // PREDICTED Oryza sativa (japonica cultivar-group), OJ1005_D12.39 mRNA. // refseq // 11 // --- /// XM_507428 // PREDICTED Oryza sativa (japonica cultivar-group), OJ1005_D12.39 mRNA. // refseq // 11 // --- /// XM_450940 // Oryza sativa …
Os.11164.1.S1_at	149.43	P	183.14	P	-1.23		gb:AY339373.1 /DB_XREF=gi:33440013 /TID=Os.11164.1 /CNT=49 /FEA=FLmRNA /TIER=FL+Stack /STK=15 /UG=Os.11164 /DEF=Oryza sativa (japonica cultivar-group) Prb1 mRNA, complete cds. /PROD=Prb1 /FL=gb:AK060057.1 gb:AY339373.1 /REP_ORG=O. sativa	AY339373.1	XM_476457(11),XM_476465(11),XM_476473(11),LOC_Os07g03279.1(11),LOC_Os07g03368.1(9),LOC_Os07g03458.1(9)	XM_476457 // Oryza sativa (japonica cultivar-group), mRNA. // refseq // 11 // --- /// XM_476465 // Oryza sativa (japonica cultivar-group), mRNA. // refseq // 11 // --- /// XM_476473 // Oryza sativa (japonica cultivar-group), mRNA. // refseq // 11 // --- /// LOC_Os07g03279.1 // SCP-like extracellular protein, expressed // tigr_pseudomol_4 // 11 // --- /// LOC_Os07g03368.1 // Pathogenesis-related p…
Os.12767.1.S1_a_at	13389.8	P	13824.8	P	-1.03		gb:AB110170.1 /DB_XREF=gi:32352137 /TID=Os.12767.1 /CNT=52 /FEA=FLmRNA /TIER=FL+Stack /STK=15 /UG=Os.12767 /DEF=Oryza sativa (japonica cultivar-group) mRNA for thiamine biosynthetic enzyme, complete cds, clone: 12YPR001. /PROD=thiamine biosynthetic enzyme /FL=gb:AB110170.1 gb:AK099918.1 /REP_ORG=O. sativa	AB110170.1	XM_478512(11),XM_478513(11)	XM_478513 // Oryza sativa (japonica cultivar-group), mRNA. // refseq // 11 // --- /// XM_478512 // Oryza sativa (japonica cultivar-group), mRNA. // refseq // 11 // --- /// LOC_Os07g34570.1 // Thiazole biosynthetic enzyme 1-1, chloroplast precursor, putative, expressed // tigr_pseudomol_4 // 11 // --- /// LOC_Os07g34570.2 // Thiazole biosynthetic enzyme 1-1, chloroplast precursor, putative, expres…
Os.12679.1.A1_a_at	1468.7	P	1895.28	P	-1.29		gb:AB018443.1 /DB_XREF=gi:6006309 /GEN=Osnph1b /TID=Os.12679.1 /CNT=43 /FEA=FLmRNA /TIER=FL+Stack /STK=15 /UG=Os.12679 /DEF=Oryza sativa (japonica cultivar-group) mRNA for nonphototrophic hypocotyl 1b, complete cds. /PROD=nonphototrophic hypocotyl 1b /FL=gb:AB018443.1 /REP_ORG=O. sativa	AB018443.1	AK067128(11)	AK067128 // Oryza sativa (japonica cultivar-group) cDNA clone:J013098G17, full insert sequence. // gb // 11 // --- /// LOC_Os04g23890.1 // Nonphototropic hypocotyl protein 1, putative, expressed // tigr_pseudomol_4 // 11 // --- /// LOC_Os04g23890.2 // Nonphototropic hypocotyl protein 1, putative, expressed // tigr_pseudomol_4 // 11 // --- /// LOC_Os04g23890.3 // Nonphototropic hypocotyl protein 1…
Os.8567.1.S1_at	1400.06	P	2175.22	P	-1.55		gb:AF093629.1 /DB_XREF=gi:3885881 /GEN=IPP /TID=Os.8567.1 /CNT=39 /FEA=FLmRNA /TIER=FL+Stack /STK=15 /UG=Os.8567 /DEF=Oryza sativa inorganic pyrophosphatase (IPP) mRNA, complete cds. /PROD=inorganic pyrophosphatase /FL=gb:AK061019.1 gb:AF022733.1 gb:AK070562.1 gb:AK103984.1 gb:AF093629.1 /REP_ORG=O. sativa	AF093629.1	XM_467365(9),XM_506930(9),XM_507522(9)	XM_506930 // PREDICTED Oryza sativa (japonica cultivar-group), P0724B10.39 mRNA. // refseq // 9 // --- /// XM_507522 // PREDICTED Oryza sativa (japonica cultivar-group), P0724B10.39 mRNA. // refseq // 9 // --- /// XM_467365 // Oryza sativa (japonica cultivar-group), mRNA. // refseq // 9 // --- /// LOC_Os02g47600.1 // Soluble inorganic pyrophosphatase, putative, expressed // tigr_pseudomol_4 // 9 …
Os.8298.1.S1_at	5061.66	P	5260.03	P	-1.04		gb:AK103421.1 /DB_XREF=gi:32988630 /TID=Os.8298.1 /CNT=106 /FEA=FLmRNA /TIER=FL+Stack /STK=14 /UG=Os.8298 /UG_TITLE=Rice mRNA for aspartic protease, complete cds /DEF=Oryza sativa (japonica cultivar-group) cDNA clone:J033128K05, full insert sequence. /FL=gb:AK103421.1 gb:AK104838.1 gb:AK066453.1 gb:AK098911.1 gb:D32144.1 gb:AK098906.1 gb:AK067742.1 gb:AK100749.1 /REP_ORG=O. sativa	AK103421.1	AK066453(11),D32144(10)	D32144 // Rice mRNA for aspartic protease, complete cds. // gb // 10 // --- /// AK066453 // Oryza sativa (japonica cultivar-group) cDNA clone:J013059L24, full insert sequence. // gb // 11 // --- /// LOC_Os05g49200.1 // Aspartic proteinase oryzasin-1 precursor, putative, expressed // tigr_pseudomol_4 // 11 // --- /// LOC_Os05g49200.2 // Aspartic proteinase oryzasin-1 precursor, putative, expressed…
Os.8032.1.S2_at	837.31	P	706.44	P	1.19		gb:D90407.1 /DB_XREF=gi:218182 /TID=Os.8032.1 /CNT=81 /FEA=FLmRNA /TIER=FL+Stack /STK=14 /UG=Os.8032 /UG_TITLE=(japonica cultivar-group) mRNA for oryzain beta, complete cds /DEF=Oryza sativa (japonica cultivar-group) mRNA for oryzain beta, complete cds. /FL=gb:AK099358.1 gb:D90407.1 gb:AK109371.2 gb:AK073373.1 gb:AK107749.1 /REP_ORG=O. sativa	D90407.1	XM_474291	LOC_Os04g57440.1 // Cysteine protease 1 precursor, putative, expressed // tigr_pseudomol_4 // 11 // ---
Os.8032.1.S1_at	26.23	A	73.48	P	-2.8	*	gb:AK107749.1 /DB_XREF=gi:32992958 /TID=Os.8032.1 /CNT=81 /FEA=FLmRNA /TIER=FL /STK=1 /UG=Os.8032 /UG_TITLE=(japonica cultivar-group) mRNA for oryzain beta, complete cds /DEF=Oryza sativa (japonica cultivar-group) cDNA clone:002-132-H07, full insert sequence. /FL=gb:AK099358.1 gb:D90407.1 gb:AK109371.2 gb:AK073373.1 gb:AK107749.1 /REP_ORG=O. sativa	AK107749.1	XM_474291(11)	AK107749 // Oryza sativa (japonica cultivar-group) cDNA clone:002-132-H07, full insert sequence. // gb // 9 // --- /// XM_474291 // Oryza sativa (japonica cultivar-group), predicted mRNA. // refseq // 11 // --- /// LOC_Os04g57440.1 // Cysteine protease 1 precursor, putative, expressed // tigr_pseudomol_4 // 11 // ---
Os.8445.1.S1_at	1940.75	P	1308.33	P	1.48		gb:AY323129.1 /DB_XREF=gi:32493109 /GEN=RHF /TID=Os.8445.1 /CNT=47 /FEA=FLmRNA /TIER=FL+Stack /STK=14 /UG=Os.8445 /DEF=Oryza sativa (japonica cultivar-group) putative RING-H2 zinc finger protein (RHF) mRNA, complete cds. /PROD=putative RING-H2 zinc finger protein /FL=gb:AK068493.1 gb:AK104853.1 gb:AY323129.1 /REP_ORG=O. sativa	AY323129.1	AK068493(10)	AK068493 // Oryza sativa (japonica cultivar-group) cDNA clone:J013157D07, full insert sequence. // gb // 10 // --- /// LOC_Os11g36430.1 // RING-H2 finger protein RHF2a, putative, expressed // tigr_pseudomol_4 // 10 // --- /// LOC_Os11g36430.2 // RING-H2 finger protein RHF2a, putative, expressed // tigr_pseudomol_4 // 10 // --- /// LOC_Os11g36430.3 // RING-H2 finger protein RHF2a, putative, expres…
Os.11615.1.S2_at	2819.18	P	1991.02	P	1.42		gb:AK065061.1 /DB_XREF=gi:32975079 /TID=Os.11615.1 /CNT=65 /FEA=FLmRNA /TIER=FL+Stack /STK=14 /UG=Os.11615 /UG_TITLE=(japonica cultivar-group) RNA binding protein Rp120 mRNA, complete cds /DEF=Oryza sativa (japonica cultivar-group) cDNA clone:J013001J15, full insert sequence. /FL=gb:AK063159.1 gb:AY320036.1 gb:AK065061.1 /REP_ORG=O. sativa	AK065061.1	XM_466019(11)	XM_466019 // Oryza sativa (japonica cultivar-group), mRNA. // refseq // 11 // --- /// LOC_Os02g32350.1 // 110 kDa 4SNc-Tudor domain protein, putative, expressed // tigr_pseudomol_4 // 11 // --- /// LOC_Os02g32350.2 // 110 kDa 4SNc-Tudor domain protein, putative, expressed // tigr_pseudomol_4 // 11 // ---
Os.11615.1.S1_at	192.75	P	365.57	P	-1.9		gb:CB628589 /DB_XREF=gi:29623578 /DB_XREF=OSIIEb04E03.r /CLONE=OSIIEb04E03 /TID=Os.11615.1 /CNT=65 /FEA=FLmRNA /TIER=Stack /STK=6 /UG=Os.11615 /UG_TITLE=(japonica cultivar-group) RNA binding protein Rp120 mRNA, complete cds /FL=gb:AK063159.1 gb:AY320036.1 gb:AK065061.1 /REP_ORG=O. sativa	CB628589	XM_466019(11)	XM_466019 // Oryza sativa (japonica cultivar-group), mRNA. // refseq // 11 // --- /// LOC_Os02g32350.1 // 110 kDa 4SNc-Tudor domain protein, putative, expressed // tigr_pseudomol_4 // 11 // --- /// LOC_Os02g32350.2 // 110 kDa 4SNc-Tudor domain protein, putative, expressed // tigr_pseudomol_4 // 11 // ---
Os.7.1.S1_a_at	2435.26	P	2463.63	P	-1.01		gb:D12632.1 /DB_XREF=gi:391874 /TID=Os.7.1 /CNT=27 /FEA=FLmRNA /TIER=FL+Stack /STK=14 /UG=Os.7 /DEF=Oryza sativa (japonica cultivar-group) mRNA for 40S subunit ribosomal protein, complete cds. /PROD=40S subunit ribosomal protein /FL=gb:AK120319.1 gb:AK062184.1 gb:D12632.1 /REP_ORG=O. sativa	D12632.1	XM_550614(11)	AJ417525 // Oryza sativa partial mRNA for putative ribosomal protein S20 (xd13 gene). // gb // 11 // --- /// AK106717 // Oryza sativa (japonica cultivar-group) cDNA clone:002-114-G01, full insert sequence. // gb // 11 // --- /// XM_550614 // Oryza sativa (japonica cultivar-group), mRNA. // refseq // 11 // --- /// LOC_Os06g04290.1 // 40S ribosomal protein S20, putative, expressed // tigr_pseudomol…
Os.7.1.S1_x_at	3163.55	P	2990.91	P	1.06		gb:D12632.1 /DB_XREF=gi:391874 /TID=Os.7.1 /CNT=27 /FEA=FLmRNA /TIER=FL+Stack /STK=14 /UG=Os.7 /DEF=Oryza sativa (japonica cultivar-group) mRNA for 40S subunit ribosomal protein, complete cds. /PROD=40S subunit ribosomal protein /FL=gb:AK120319.1 gb:AK062184.1 gb:D12632.1 /REP_ORG=O. sativa	D12632.1	XM_550614(11)	XM_550614 // Oryza sativa (japonica cultivar-group), mRNA. // refseq // 11 // --- /// LOC_Os06g04290.1 // 40S ribosomal protein S20, putative, expressed // tigr_pseudomol_4 // 11 // ---
Os.6239.1.S1_at	3328.68	P	2910.92	P	1.14		gb:D85764.1 /DB_XREF=gi:4666286 /TID=Os.6239.1 /CNT=47 /FEA=FLmRNA /TIER=FL+Stack /STK=14 /UG=Os.6239 /DEF=Oryza sativa (japonica cultivar-group) mRNA for cytosolic monodehydroascorbate reductase, complete cds. /PROD=cytosolic monodehydroascorbate reductase /FL=gb:AK071558.1 gb:D85764.1 /REP_ORG=O. sativa	D85764.1	AK071558(11)	AK071558 // Oryza sativa (japonica cultivar-group) cDNA clone:J023100J06, full insert sequence. // gb // 11 // ---
Os.4185.1.A1_at	1862.77	P	2418.47	P	-1.3		gb:AB028132.1 /DB_XREF=gi:4996645 /TID=Os.4185.1 /CNT=23 /FEA=FLmRNA /TIER=FL+Stack /STK=14 /UG=Os.4185 /DEF=Oryza sativa mRNA for Dof zinc finger protein, complete cds. /PROD=Dof zinc finger protein /FL=gb:AB028132.1 gb:AK100892.1 gb:AK101321.1 gb:AK061000.1 /REP_ORG=O. sativa	AB028132.1	XM_467571(11),XM_506950(11),XM_507527(11)	XM_506950 // PREDICTED Oryza sativa (japonica cultivar-group), B1121A12.10 mRNA. // refseq // 11 // --- /// XM_467571 // Oryza sativa (japonica cultivar-group), mRNA. // refseq // 11 // --- /// XM_507527 // PREDICTED Oryza sativa (japonica cultivar-group), B1121A12.10 mRNA. // refseq // 11 // --- /// LOC_Os02g49440.1 // Dof domain, zinc finger family protein, expressed // tigr_pseudomol_4 // 11 /…
Os.5053.1.S1_at	652.26	P	995.41	P	-1.53		gb:AF402794.1 /DB_XREF=gi:15430710 /TID=Os.5053.1 /CNT=25 /FEA=FLmRNA /TIER=FL+Stack /STK=14 /UG=Os.5053 /DEF=Oryza sativa (japonica cultivar-group) clone RICS1530A putative glutathione S-transferase OsGSTU7 mRNA, complete cds. /PROD=putative glutathione S-transferase OsGSTU7 /FL=gb:AF402805.1 gb:AK060931.1 gb:AF402794.1 gb:AK106212.1 gb:AK103309.1 gb:AK059882.1 /REP_ORG=O. sativa	AF402794.1	NM_197484(11)	AF402794 // Oryza sativa (japonica cultivar-group) clone RICS1530A putative glutathione S-transferase OsGSTU7 mRNA, complete cds. // gb // 11 // --- /// NM_197484 // Oryza sativa (japonica cultivar-group) putative glutathione S-transferase (OSJNBb0038A07.8), mRNA. // refseq // 11 // --- /// LOC_Os10g38580.1 // glutathione S-transferase GSTU6, putative, expressed // tigr_pseudomol_4 // 11 // ---
Os.4157.1.S1_at	11754.8	P	12126.3	P	-1.03		gb:L29470.1 /DB_XREF=gi:600768 /GEN=Cyp2 /TID=Os.4157.1 /CNT=207 /FEA=FLmRNA /TIER=FL+Stack /STK=13 /UG=Os.4157 /DEF=Oryza sativa cyclophilin 2 (Cyp2) mRNA, complete cds. /PROD=cyclophilin 2 /FL=gb:AK061894.1 gb:AK098919.1 gb:L29470.1 /REP_ORG=O. sativa	L29470.1	XM_463914(11),XM_506694(11)	XM_506694 // PREDICTED Oryza sativa (japonica cultivar-group), OSJNBb0088N06.23 mRNA. // refseq // 11 // --- /// XM_463914 // Oryza sativa (japonica cultivar-group), mRNA. // refseq // 11 // --- /// LOC_Os02g02890.1 // Peptidyl-prolyl cis-trans isomerase, putative, expressed // tigr_pseudomol_4 // 11 // ---
Os.4157.1.S1_s_at	11257.2	P	11265.8	P	-1		gb:L29470.1 /DB_XREF=gi:600768 /GEN=Cyp2 /TID=Os.4157.1 /CNT=207 /FEA=FLmRNA /TIER=FL+Stack /STK=13 /UG=Os.4157 /DEF=Oryza sativa cyclophilin 2 (Cyp2) mRNA, complete cds. /PROD=cyclophilin 2 /FL=gb:AK061894.1 gb:AK098919.1 gb:L29470.1 /REP_ORG=O. sativa	L29470.1	XM_463914(11),XM_506694(11)	AF263542 // Oryza sativa clone 19CAC microsatellite sequence. // gb // 11 // --- /// AF263543 // Oryza sativa clone 15CAC microsatellite sequence. // gb // 11 // --- /// AF263544 // Oryza sativa clone 20CAC microsatellite sequence. // gb // 9 // --- /// XM_506694 // PREDICTED Oryza sativa (japonica cultivar-group), OSJNBb0088N06.23 mRNA. // refseq // 11 // --- /// XM_463914 // Oryza sativa (japon…
Os.2914.1.S1_at	2165.53	P	2943.31	P	-1.36		gb:AY026039.1 /DB_XREF=gi:12829951 /TID=Os.2914.1 /CNT=62 /FEA=FLmRNA /TIER=FL+Stack /STK=13 /UG=Os.2914 /DEF=Oryza sativa subsp. indica pyruvate dehydrogenase kinase 1 mRNA, complete cds. /PROD=pyruvate dehydrogenase kinase 1 /FL=gb:AK069157.1 gb:AY026039.1 /REP_ORG=O. sativa	AY026039.1	AF323611(11)	AF323611 // Oryza sativa pyruvate dehydrogenase kinase (PDK) mRNA, partial cds. // gb // 11 // --- /// LOC_Os07g44330.1 // ATPase, histidine kinase, DNA gyrase B-, and HSP90-like domain containing protein, expressed // tigr_pseudomol_4 // 11 // --- /// LOC_Os07g44330.2 // ATPase, histidine kinase, DNA gyrase B-, and HSP90-like domain containing protein, expressed // tigr_pseudomol_4 // 11 // --- …
Os.5181.1.S1_a_at	3729.43	P	3606.99	P	1.03		gb:AB118017.1 /DB_XREF=gi:42733521 /GEN=bip130 /TID=Os.5181.1 /CNT=62 /FEA=FLmRNA /TIER=FL+Stack /STK=13 /UG=Os.5181 /DEF=Oryza sativa (japonica cultivar-group) bip130 mRNA for BRI1-KD interacting protein 130, complete cds. /PROD=BRI1-KD interacting protein 130 /FL=gb:AB118017.1 gb:AK065006.1 gb:AK120850.1 gb:AK061727.1 gb:AK072323.1 /REP_ORG=O. sativa	AB118017.1	AK067532(11)	AK067532 // Oryza sativa (japonica cultivar-group) cDNA clone:J013108A09, full insert sequence. // gb // 11 // --- /// LOC_Os05g02260.1 // expressed protein // tigr_pseudomol_4 // 11 // --- /// LOC_Os05g02260.2 // expressed protein // tigr_pseudomol_4 // 10 // --- /// LOC_Os05g02260.3 // expressed protein // tigr_pseudomol_4 // 10 // ---
Os.12393.1.S2_a_at	4114.79	P	3150.7	P	1.31		gb:AK102478.1 /DB_XREF=gi:32987687 /TID=Os.12393.1 /CNT=69 /FEA=FLmRNA /TIER=FL+Stack /STK=13 /UG=Os.12393 /UG_TITLE=(japonica cultivar-group) mRNA for ferredoxin, complete cds /DEF=Oryza sativa (japonica cultivar-group) cDNA clone:J033094I10, full insert sequence. /FL=gb:AB037681.1 gb:AK062023.1 gb:AK102478.1 gb:AK063385.1 /REP_ORG=O. sativa	AK102478.1	AB037681(10)	AB037681 // Oryza sativa HSP90 mRNA for heat shock protein 90, complete cds. // gb // 10 // --- /// LOC_Os06g50300.1 // Endoplasmin homolog precursor, putative, expressed // tigr_pseudomol_4 // 11 // --- /// LOC_Os06g50300.2 // Endoplasmin homolog precursor, putative, expressed // tigr_pseudomol_4 // 11 // ---
Os.12393.1.S1_at	326.31	P	672.61	P	-2.06	*	gb:AK063385.1 /DB_XREF=gi:32973403 /TID=Os.12393.1 /CNT=69 /FEA=FLmRNA /TIER=FL /STK=1 /UG=Os.12393 /UG_TITLE=(japonica cultivar-group) mRNA for ferredoxin, complete cds /DEF=Oryza sativa (japonica cultivar-group) cDNA clone:001-114-G08, full insert sequence. /FL=gb:AB037681.1 gb:AK062023.1 gb:AK102478.1 gb:AK063385.1 /REP_ORG=O. sativa	AK063385.1	AB037681(11)	AB037681 // Oryza sativa HSP90 mRNA for heat shock protein 90, complete cds. // gb // 11 // --- /// LOC_Os06g50300.1 // Endoplasmin homolog precursor, putative, expressed // tigr_pseudomol_4 // 11 // --- /// LOC_Os06g50300.2 // Endoplasmin homolog precursor, putative, expressed // tigr_pseudomol_4 // 11 // ---
Os.12683.1.S1_at	815.79	P	980.52	P	-1.2		gb:AF216317.1 /DB_XREF=gi:11869996 /TID=Os.12683.1 /CNT=42 /FEA=FLmRNA /TIER=FL+Stack /STK=13 /UG=Os.12683 /DEF=Oryza sativa MAP kinase 3 mRNA, complete cds. /PROD=MAP kinase 3 /FL=gb:AF216317.1 gb:AK119650.1 gb:AF241166.1 /REP_ORG=O. sativa	AF216317.1	XM_464163(11)	XM_464163 // Oryza sativa (japonica cultivar-group), mRNA. // refseq // 11 // --- /// LOC_Os02g05480.1 // Mitogen-activated protein kinase homolog NTF3, putative, expressed // tigr_pseudomol_4 // 11 // --- /// LOC_Os02g05480.2 // Mitogen-activated protein kinase homolog NTF3, putative, expressed // tigr_pseudomol_4 // 11 // ---
Os.28384.1.S1_at	5987.54	P	7335.67	P	-1.23		gb:AK060008.1 /DB_XREF=gi:32970026 /TID=Os.28384.1 /CNT=435 /FEA=FLmRNA /TIER=FL+Stack /STK=12 /UG=Os.28384 /UG_TITLE=(japonica cultivar-group) cDNA clone:006-309-A12, full insert sequence /DEF=Oryza sativa (japonica cultivar-group) cDNA clone:006-302-C08, full insert sequence. /FL=gb:AK062342.1 gb:AK104605.1 gb:AY345599.2 gb:AK104175.1 gb:AK060008.1 gb:AK069720.1 gb:AK104562.1 /REP_ORG=O. sativa	AK060008.1	AK069720(11)	AK069720 // Oryza sativa (japonica cultivar-group) cDNA clone:J023026K20, full insert sequence. // gb // 11 // --- /// LOC_Os06g41010.1 // AN1-like Zinc finger family protein, expressed // tigr_pseudomol_4 // 11 // --- /// LOC_Os06g41010.2 // AN1-like Zinc finger family protein, expressed // tigr_pseudomol_4 // 11 // --- /// LOC_Os06g41010.3 // AN1-like Zinc finger family protein, expressed // ti…
Os.37752.1.S1_at	6788.79	P	8143.3	P	-1.2		gb:AF022737.1 /DB_XREF=gi:2570508 /TID=Os.37752.1 /CNT=464 /FEA=FLmRNA /TIER=FL+Stack /STK=12 /UG=Os.37752 /DEF=Oryza sativa transmembrane protein mRNA, complete cds. /PROD=transmembrane protein /FL=gb:AB009665.1 gb:AF022737.1 gb:AK061769.1 gb:AK103807.1 gb:AJ224327.1 gb:AK104658.1 /REP_ORG=O. sativa	AF022737.1	AF022737(9),AK103807(10)	AF022737 // Oryza sativa transmembrane protein mRNA, complete cds. // gb // 9 // --- /// AK103807 // Oryza sativa (japonica cultivar-group) cDNA clone:J033147A07, full insert sequence. // gb // 10 // --- /// LOC_Os02g44630.1 // Aquaporin RWC3, putative, expressed // tigr_pseudomol_4 // 10 // --- /// LOC_Os02g44630.2 // Aquaporin RWC3, putative, expressed // tigr_pseudomol_4 // 10 // --- /// LOC_O…
Os.12129.1.S1_a_at	9209.72	P	11176.1	P	-1.21		gb:AK065134.1 /DB_XREF=gi:32975152 /TID=Os.12129.1 /CNT=138 /FEA=FLmRNA /TIER=FL+Stack /STK=12 /UG=Os.12129 /UG_TITLE=(japonica cultivar-group) cDNA clone:001-108-G08, full insert sequence /DEF=Oryza sativa (japonica cultivar-group) cDNA clone:J013001P24, full insert sequence. /FL=gb:AK104947.1 gb:AK104684.1 gb:AK104103.1 gb:AK071580.1 gb:AK104525.1 gb:AK065134.1 gb:AY346466.1 /REP_ORG=O. sativa	AK065134.1	AY346465(11),AY346466(11),XM_507051(11),XM_507549(11),XM_507550(11),XM_468415(11),LOC_Os02g57280.1(11),LOC_Os02g57280.2(11),LOC_Os02g57280.3(10),LOC_Os02g57280.4(11),LOC_Os02g57280.5(11),LOC_Os02g57280.6(10),LOC_Os02g57280.7(10),LOC_Os02g57280.8(10)	AY346465 // Oryza sativa (indica cultivar-group) putative brown planthopper susceptibility protein Hd002A mRNA, complete cds. // gb // 11 // --- /// AY346466 // Oryza sativa (indica cultivar-group) brown planthopper-induced resistance protein 1 (Bi1) mRNA, complete cds. // gb // 11 // --- /// XM_507051 // PREDICTED Oryza sativa (japonica cultivar-group), OJ1136_C12.20-2 mRNA. // refseq // 11 // -…
Os.156.1.S1_at	2574.62	P	2885.76	P	-1.12		gb:D26484.1 /DB_XREF=gi:516838 /TID=Os.156.1 /CNT=80 /FEA=FLmRNA /TIER=FL+Stack /STK=12 /UG=Os.156 /DEF=Oryza sativa (japonica cultivar-group) mRNA for catalase, complete cds. /PROD=catalase /FL=gb:AK100019.1 gb:AK069446.1 gb:D26484.1 /REP_ORG=O. sativa	D26484.1	AK069446(11),AK100019(11)	AK069446 // Oryza sativa (japonica cultivar-group) cDNA clone:J023019H14, full insert sequence. // gb // 11 // --- /// AK100019 // Oryza sativa (japonica cultivar-group) cDNA clone:J013145C05, full insert sequence. // gb // 11 // --- /// LOC_Os06g51150.1 // Catalase isozyme B, putative, expressed // tigr_pseudomol_4 // 11 // --- /// LOC_Os06g51150.2 // Catalase isozyme B, putative, expressed // t…
Os.172.1.S1_a_at	214.71	A	44.74	A	4.8	*	gb:AK122053.1 /DB_XREF=gi:37991699 /TID=Os.172.1 /CNT=71 /FEA=FLmRNA /TIER=FL+Stack /STK=12 /UG=Os.172 /UG_TITLE=(japonica cultivar-group) mRNA for chitinase, complete cds /DEF=Oryza sativa (japonica cultivar-group) cDNA clone:J033114G24, full insert sequence. /FL=gb:AK122053.1 gb:AB027422.1 gb:AB027421.1 gb:AK073757.1 gb:D55714.1 /REP_ORG=O. sativa	AK122053.1	AB027421(9),AK067962(11),AK122053(11)	AB027421 // Oryza sativa mRNA for class III chitinase homologue (OsChib3H-b), complete cds, clone:C60416. // gb // 9 // --- /// AK067962 // Oryza sativa (japonica cultivar-group) cDNA clone:J013123G23, full insert sequence. // gb // 11 // --- /// AK122053 // Oryza sativa (japonica cultivar-group) cDNA clone:J033114G24, full insert sequence. // gb // 11 // --- /// LOC_Os11g47500.1 // Xylanase inhi…
Os.12199.1.S1_at	3572.2	P	2638.68	P	1.35		gb:AK068392.1 /DB_XREF=gi:32978410 /TID=Os.12199.1 /CNT=65 /FEA=FLmRNA /TIER=FL+Stack /STK=12 /UG=Os.12199 /UG_TITLE=MRNA for OsNAC6 protein, complete cds /DEF=Oryza sativa (japonica cultivar-group) cDNA clone:J013149P14, full insert sequence. /FL=gb:AB028185.1 gb:AK068392.1 /REP_ORG=O. sativa	AK068392.1	XM_463543	LOC_Os01g66120.1 // NAC-domain containing protein 2, putative, expressed // tigr_pseudomol_4 // 10 // --- /// LOC_Os01g66120.3 // NAC-domain containing protein 2, putative, expressed // tigr_pseudomol_4 // 10 // ---
Os.1984.1.S1_at	2553.65	P	2723.68	P	-1.07		gb:AF045770.1 /DB_XREF=gi:2895865 /GEN=MMSDH1 /TID=Os.1984.1 /CNT=38 /FEA=FLmRNA /TIER=FL+Stack /STK=12 /UG=Os.1984 /DEF=Oryza sativa methylmalonate semi-aldehyde dehydrogenase (MMSDH1) mRNA, complete cds. /PROD=methylmalonate semi-aldehyde dehydrogenase /FL=gb:AF045770.1 gb:AK121280.1 gb:AK065917.1 /REP_ORG=O. sativa	AF045770.1	XM_476941	LOC_Os07g09060.1 // methylmalonate-semialdehyde dehydrogenase, putative, expressed // tigr_pseudomol_4 // 11 // --- /// LOC_Os07g09060.2 // methylmalonate-semialdehyde dehydrogenase, putative, expressed // tigr_pseudomol_4 // 11 // --- /// LOC_Os07g09060.3 // methylmalonate-semialdehyde dehydrogenase, putative, expressed // tigr_pseudomol_4 // 11 // ---
Os.2227.1.S1_at	28.62	P	24.93	P	1.15		gb:AF093570.1 /DB_XREF=gi:3851589 /TID=Os.2227.1 /CNT=75 /FEA=FLmRNA /TIER=FL+Stack /STK=12 /UG=Os.2227 /DEF=Oryza sativa 33 kDa secretory protein mRNA, complete cds. /PROD=33 kDa secretory protein /FL=gb:AF097724.1 gb:AK073888.1 gb:AF090872.1 gb:AF093570.1 /REP_ORG=O. sativa	AF093570.1	XM_479982(11)	XM_479982 // Oryza sativa (japonica cultivar-group), mRNA. // refseq // 11 // --- /// LOC_Os08g04240.1 // 33 kDa secretory protein, putative, expressed // tigr_pseudomol_4 // 11 // ---
Os.12296.1.S1_at	13182.1	P	14022.5	P	-1.06		gb:AF061577.1 /DB_XREF=gi:3126853 /GEN=RCABP89 /TID=Os.12296.1 /CNT=200 /FEA=FLmRNA /TIER=FL+Stack /STK=11 /UG=Os.12296 /DEF=Oryza sativa chlorophyll ab binding protein (RCABP89) mRNA, nuclear gene encoding chloroplast protein, complete cds. /PROD=chlorophyll ab binding protein /FL=gb:AF061577.1 gb:AF022739.1 gb:D00642.1 gb:AK058315.1 gb:AK066762.1 /REP_ORG=O. sativa	AF061577.1	AF022739,AK066762	AF022739 // Oryza sativa chlorophyll a-b binding protein mRNA, complete cds. // gb // 0 // chr03|11669:21959562-21960723(+) /// LOC_Os03g39610.1 // Chlorophyll a-b binding protein, chloroplast precursor, putative, expressed // tigr_pseudomol_4 // 0 // chr03|11669:21959480-21960951(+) /// AK066762 // Oryza sativa (japonica cultivar-group) cDNA clone:J013075I09, full insert sequence. // gb // 0 // …
Os.12366.1.S1_a_at	11437.2	P	10713.2	P	1.07		gb:AK104123.1 /DB_XREF=gi:32989332 /TID=Os.12366.1 /CNT=128 /FEA=FLmRNA /TIER=FL+Stack /STK=11 /UG=Os.12366 /UG_TITLE=Rice mRNA for gamma-Tip, complete cds /DEF=Oryza sativa (japonica cultivar-group) cDNA clone:006-203-C12, full insert sequence. /FL=gb:AK058322.1 gb:D25534.1 gb:AK068986.1 gb:AK059438.1 gb:AK104123.1 /REP_ORG=O. sativa	AK104123.1	XM_470213	LOC_Os03g05290.1 // aquaporin TIP-type, putative, expressed // tigr_pseudomol_4 // 11 // ---
Os.12366.1.S1_x_at	8337.64	P	8775.21	P	-1.05		gb:AK104123.1 /DB_XREF=gi:32989332 /TID=Os.12366.1 /CNT=128 /FEA=FLmRNA /TIER=FL+Stack /STK=11 /UG=Os.12366 /UG_TITLE=Rice mRNA for gamma-Tip, complete cds /DEF=Oryza sativa (japonica cultivar-group) cDNA clone:006-203-C12, full insert sequence. /FL=gb:AK058322.1 gb:D25534.1 gb:AK068986.1 gb:AK059438.1 gb:AK104123.1 /REP_ORG=O. sativa	AK104123.1	XM_470213	LOC_Os03g05290.1 // aquaporin TIP-type, putative, expressed // tigr_pseudomol_4 // 11 // ---
Os.28216.1.S1_a_at	6971.52	P	6760.61	P	1.03		gb:U74295.1 /DB_XREF=gi:1661159 /GEN=kcdl895 /TID=Os.28216.1 /CNT=170 /FEA=FLmRNA /TIER=FL+Stack /STK=11 /UG=Os.28216 /DEF=Oryza sativa chlorophyll ab binding protein (kcdl895) mRNA, complete cds. /PROD=chlorophyll ab binding protein /FL=gb:AK060524.1 gb:U74295.1 gb:AK104176.1 gb:AK103946.1 gb:AK058289.1 gb:AK062725.1 /REP_ORG=O. sativa	U74295.1	AK058312(11)	AK058312 // Oryza sativa (japonica cultivar-group) cDNA clone:001-013-H12, full insert sequence. // gb // 11 // --- /// LOC_Os01g52240.1 // Chlorophyll a-b binding protein 2, chloroplast precursor, putative, expressed // tigr_pseudomol_4 // 11 // ---
Os.3405.1.S1_at	3093.73	P	2906.86	P	1.06		gb:AB004660.1 /DB_XREF=gi:3273242 /TID=Os.3405.1 /CNT=75 /FEA=FLmRNA /TIER=FL+Stack /STK=11 /UG=Os.3405 /DEF=Oryza sativa mRNA for NLS receptor, complete cds. /PROD=NLS receptor /FL=gb:AB004660.1 gb:AK068233.1 gb:AK099336.1 gb:AF005265.1 /REP_ORG=O. sativa	AB004660.1	LOC_Os01g14950.1(11)	LOC_Os01g14950.1 // Importin alpha-1b subunit, putative, expressed // tigr_pseudomol_4 // 11 // ---
Os.10781.1.S1_at	4610.65	P	3841.82	P	1.2		gb:AK068050.1 /DB_XREF=gi:32978068 /TID=Os.10781.1 /CNT=50 /FEA=FLmRNA /TIER=FL+Stack /STK=11 /UG=Os.10781 /UG_TITLE=(japonica cultivar-group) mRNA for hypothetical protein, complete cds, clone: 13YPG010 /DEF=Oryza sativa (japonica cultivar-group) cDNA clone:J013131P20, full insert sequence. /FL=gb:AK068050.1 gb:AB110175.1 /REP_ORG=O. sativa	AK068050.1	AB110175(11),XM_482965(11)	AB110175 // Oryza sativa (japonica cultivar-group) mRNA for hypothetical protein, complete cds, clone: 13YPG010. // gb // 11 // --- /// XM_482965 // Oryza sativa (japonica cultivar-group), mRNA. // refseq // 11 // --- /// LOC_Os08g37320.1 // ATP synthase D chain, mitochondrial, putative, expressed // tigr_pseudomol_4 // 11 // --- /// LOC_Os08g37320.2 // ATP synthase D chain, mitochondrial, putati…
Os.5894.1.S1_at	4513.12	P	4221.79	P	1.07		gb:AF455812.1 /DB_XREF=gi:17981608 /TID=Os.5894.1 /CNT=74 /FEA=FLmRNA /TIER=FL+Stack /STK=11 /UG=Os.5894 /DEF=Oryza sativa phosphoglucomutase mRNA, complete cds. /PROD=phosphoglucomutase /FL=gb:AK062105.1 gb:AF455812.1 gb:AK099746.1 gb:AK072313.1 /REP_ORG=O. sativa	AF455812.1	XM_469527(11)	XM_469527 // Oryza sativa (japonica cultivar-group), mRNA. // refseq // 11 // --- /// LOC_Os03g50480.1 // Phosphoglucomutase, cytoplasmic 2, putative, expressed // tigr_pseudomol_4 // 11 // --- /// LOC_Os03g50480.2 // Phosphoglucomutase, cytoplasmic 2, putative, expressed // tigr_pseudomol_4 // 11 // ---
Os.14721.1.S1_at	2848.93	P	2752.78	P	1.03		gb:AK103563.1 /DB_XREF=gi:32988772 /TID=Os.14721.1 /CNT=49 /FEA=FLmRNA /TIER=FL+Stack /STK=11 /UG=Os.14721 /UG_TITLE=Glyoxalase II (GLXII) mRNA, complete cds /DEF=Oryza sativa (japonica cultivar-group) cDNA clone:J033132K06, full insert sequence. /FL=gb:AK070780.1 gb:AY054407.1 gb:AK103563.1 /REP_ORG=O. sativa	AK103563.1	AK070780(11),AY054407(10)	AY054407 // Oryza sativa glyoxalase II (GLXII) mRNA, complete cds. // gb // 10 // --- /// AK070780 // Oryza sativa (japonica cultivar-group) cDNA clone:J023063J20, full insert sequence. // gb // 11 // --- /// LOC_Os09g34100.1 // Hydroxyacylglutathione hydrolase 2, mitochondrial precursor, putative, expressed // tigr_pseudomol_4 // 11 // ---
Os.26695.1.S1_at	1964.75	P	857.71	P	2.29	*	gb:AY596808.1 /DB_XREF=gi:46849873 /GEN=NAC /TID=Os.26695.1 /CNT=55 /FEA=FLmRNA /TIER=FL+Stack /STK=11 /UG=Os.26695 /DEF=Oryza sativa (japonica cultivar-group) NAC transcription factor (NAC) mRNA, complete cds. /PROD=NAC transcription factor /FL=gb:AK104551.1 gb:AK104712.1 gb:AY596808.1 gb:AK067690.1 gb:AK099245.1 /REP_ORG=O. sativa	AY596808.1	XM_470088	LOC_Os03g60080.1 // NAC-domain containing protein 19, putative, expressed // tigr_pseudomol_4 // 11 // ---
Os.12492.1.S1_at	1369.8	P	1359.02	P	1.01		gb:D16499.1 /DB_XREF=gi:415314 /GEN=ME6 /TID=Os.12492.1 /CNT=54 /FEA=FLmRNA /TIER=FL+Stack /STK=11 /UG=Os.12492 /DEF=Rice mRNA for NADP dependent malic enzyme, complete cds. /PROD=NADP-dependent malic enzyme /FL=gb:AK072842.1 gb:AK121770.1 gb:D16499.1 gb:AK060358.1 /REP_ORG=O. sativa	D16499.1	NM_189644(10)	NM_189644 // Oryza sativa (japonica cultivar-group), Ozsa8072 predicted mRNA. // refseq // 10 // --- /// LOC_Os01g09320.1 // NADP-dependent malic enzyme, chloroplast precursor, putative, expressed // tigr_pseudomol_4 // 11 // ---
Os.37893.1.S1_at	1328.56	P	2772.08	P	-2.09	*	gb:AK100346.1 /DB_XREF=gi:32985555 /TID=Os.37893.1 /CNT=41 /FEA=FLmRNA /TIER=FL+Stack /STK=11 /UG=Os.37893 /UG_TITLE=(japonica cultivar-group) isolate 24080 phenylalanine ammonia-lyase mRNA, complete cds /DEF=Oryza sativa (japonica cultivar-group) cDNA clone:J023082J11, full insert sequence. /FL=gb:AY224546.1 gb:AK100346.1 /REP_ORG=O. sativa	AK100346.1	XM_473192	LOC_Os04g43760.1 // Phenylalanine ammonia-lyase, putative, expressed // tigr_pseudomol_4 // 11 // ---
Os.12738.1.S2_a_at	154.37	P	360.17	P	-2.33	*	gb:AB008845.1 /DB_XREF=gi:4008155 /TID=Os.12738.1 /CNT=36 /FEA=FLmRNA /TIER=FL+Stack /STK=11 /UG=Os.12738 /DEF=Oryza sativa mRNA for NADH dependent Glutamate Synthase, complete cds. /PROD=NADH dependent Glutamate Synthase /FL=gb:AK105755.1 gb:AB008845.1 /REP_ORG=O. sativa	AB008845.1	NM_192058(11)	NM_192058 // Oryza sativa (japonica cultivar-group), predicted mRNA. // refseq // 11 // --- /// LOC_Os01g48960.1 // Glutamate synthase, chloroplast precursor, putative, expressed // tigr_pseudomol_4 // 11 // ---
Os.12738.1.S1_a_at	68.21	P	116.41	P	-1.71		gb:AK105755.1 /DB_XREF=gi:32990964 /TID=Os.12738.1 /CNT=36 /FEA=FLmRNA /TIER=FL /STK=3 /UG=Os.12738 /UG_TITLE=(japonica cultivar-group) P0019E03.17 (P0019E03.17), mRNA /DEF=Oryza sativa (japonica cultivar-group) cDNA clone:001-202-C08, full insert sequence. /FL=gb:AK105755.1 gb:AB008845.1 /REP_ORG=O. sativa	AK105755.1	NM_192058(11)	NM_192058 // Oryza sativa (japonica cultivar-group), predicted mRNA. // refseq // 11 // --- /// LOC_Os01g48960.1 // Glutamate synthase, chloroplast precursor, putative, expressed // tigr_pseudomol_4 // 11 // ---
Os.5012.1.S1_at	101.95	P	155.46	P	-1.52		gb:AB037421.1 /DB_XREF=gi:8574436 /GEN=ALDH1a /TID=Os.5012.1 /CNT=20 /FEA=FLmRNA /TIER=FL+Stack /STK=11 /UG=Os.5012 /DEF=Oryza sativa (japonica cultivar-group) ALDH1a mRNA for cytosolic aldehyde dehydrogenase, complete cds. /PROD=cytosolic aldehyde dehydrogenase /FL=gb:AB037421.1 gb:AK105638.1 gb:AK119571.1 gb:AK121462.1 /REP_ORG=O. sativa	AB037421.1	NM_192582(10)	NM_192582 // Oryza sativa (japonica cultivar-group), predicted mRNA. // refseq // 10 // --- /// LOC_Os01g40860.1 // Retinal dehydrogenase 1, putative, expressed // tigr_pseudomol_4 // 11 // ---
Os.7679.1.S1_at	822.17	P	1124.83	P	-1.37		gb:AF432204.1 /DB_XREF=gi:16904060 /TID=Os.7679.1 /CNT=31 /FEA=FLmRNA /TIER=FL+Stack /STK=11 /UG=Os.7679 /UG_TITLE=Hypothetical protein (rgi97) mRNA, complete cds /DEF=Oryza sativa hypothetical protein (rgi97) mRNA, complete cds. /FL=gb:AF432204.1 /REP_ORG=O. sativa	AF432204.1	AF432204(10)	AF432204 // Oryza sativa hypothetical protein (rgi97) mRNA, complete cds. // gb // 10 // --- /// LOC_Os07g23990.1 // tetratricopeptide repeat, putative, expressed // tigr_pseudomol_4 // 11 // ---
Os.5031.1.S1_at	863.64	P	388.47	P	2.22	*	gb:AB127580.1 /DB_XREF=gi:38678113 /GEN=RSOsPR10 /TID=Os.5031.1 /CNT=22 /FEA=FLmRNA /TIER=FL+Stack /STK=11 /UG=Os.5031 /DEF=Oryza sativa (japonica cultivar-group) RSOsPR10 mRNA for root specific pathogenesis-related protein 10, complete cds. /PROD=root specific pathogenesis-related protein 10 /FL=gb:AB127580.1 gb:AK061606.1 /REP_ORG=O. sativa	AB127580.1	AB127580(11),AK061606(11)	AB127580 // Oryza sativa (japonica cultivar-group) RSOsPR10 mRNA for root specific pathogenesis-related protein 10, complete cds. // gb // 11 // --- /// AK061606 // Oryza sativa (japonica cultivar-group) cDNA clone:001-030-C06, full insert sequence. // gb // 11 // --- /// LOC_Os12g36830.1 // pathogenesis-related protein 10, putative, expressed // tigr_pseudomol_4 // 11 // ---
Os.12551.1.S1_s_at	2824.75	P	1099.33	P	2.57	*	gb:U57641.1 /DB_XREF=gi:2897839 /TID=Os.12551.1 /CNT=17 /FEA=FLmRNA /TIER=FL+Stack /STK=11 /UG=Os.12551 /UG_TITLE=O.sativa mRNA for group 3 LEA (type I) protein /DEF=Oryza sativa LEA-like protein mRNA, embryo-specific clone Ose730, complete cds. /FL=gb:AK119713.1 gb:U57641.1 /REP_ORG=O. sativa	U57641.1	XM_475821	LOC_Os05g46480.1 // Late embryogenesis abundant protein, expressed // tigr_pseudomol_4 // 11 // --- /// LOC_Os05g46480.2 // Late embryogenesis abundant protein, expressed // tigr_pseudomol_4 // 11 // ---
Os.22723.1.S1_a_at	5194.49	P	6552	P	-1.26		gb:AK119682.1 /DB_XREF=gi:37989305 /TID=Os.22723.1 /CNT=244 /FEA=FLmRNA /TIER=FL+Stack /STK=10 /UG=Os.22723 /UG_TITLE=Elicitor and UV light related transcription factor (Elr) mRNA, complete cds /DEF=Oryza sativa (japonica cultivar-group) cDNA clone:002-157-A01, full insert sequence. /FL=gb:AK119682.1 gb:AY083611.1 /REP_ORG=O. sativa	AK119682.1	AK104783(11)	AK104783 // Oryza sativa (japonica cultivar-group) cDNA clone:001-039-D03, full insert sequence. // gb // 11 // --- /// LOC_Os04g57220.1 // Ubiquitin-conjugating enzyme E2-17 kDa, putative, expressed // tigr_pseudomol_4 // 11 // --- /// LOC_Os04g57220.2 // Ubiquitin-conjugating enzyme E2-17 kDa, putative, expressed // tigr_pseudomol_4 // 11 // ---
Os.12171.1.S1_at	8145.43	P	7706.15	P	1.06		gb:AK104691.1 /DB_XREF=gi:32989900 /TID=Os.12171.1 /CNT=157 /FEA=FLmRNA /TIER=FL+Stack /STK=10 /UG=Os.12171 /UG_TITLE=(japonica cultivar-group) cytoplasmic malate dehydrogenase (OSJNBa0055P24.3), mRNA /DEF=Oryza sativa (japonica cultivar-group) cDNA clone:001-036-G07, full insert sequence. /FL=gb:AK104691.1 gb:AF353203.1 gb:AK066396.1 /REP_ORG=O. sativa	AK104691.1	NM_197014(10)	AF353203 // Oryza sativa cytoplasmic malate dehydrogenase mRNA, complete cds. // gb // 10 // --- /// NM_197014 // Oryza sativa (japonica cultivar-group) cytoplasmic malate dehydrogenase (OSJNBa0055P24.3), mRNA. // refseq // 10 // --- /// LOC_Os10g33800.1 // Malate dehydrogenase, cytoplasmic, putative, expressed // tigr_pseudomol_4 // 10 // --- /// LOC_Os10g33800.2 // Malate dehydrogenase, cytopla…
Os.12625.1.S1_a_at	6844.44	P	8380.79	P	-1.22		gb:AK103738.1 /DB_XREF=gi:32988947 /TID=Os.12625.1 /CNT=179 /FEA=FLmRNA /TIER=FL+Stack /STK=10 /UG=Os.12625 /UG_TITLE=(japonica cultivar-group) putative plastidic ATPADP-transporter (P0707D10.36), mRNA /DEF=Oryza sativa (japonica cultivar-group) cDNA clone:J033138K07, full insert sequence. /FL=gb:D63582.1 gb:D63581.1 gb:AK119528.1 gb:AK103738.1 gb:AK119647.1 gb:AK071343.1 gb:AK072285.1 gb:AK11919…	AK103738.1	AK071619(11),AK072285(11),AK072648(11),AK073196(11),AK103738(11),AK119528(11),AK119537(11)	AK071619 // Oryza sativa (japonica cultivar-group) cDNA clone:J023100M05, full insert sequence. // gb // 11 // --- /// AK072285 // Oryza sativa (japonica cultivar-group) cDNA clone:J023016F09, full insert sequence. // gb // 11 // --- /// AK072648 // Oryza sativa (japonica cultivar-group) cDNA clone:J023126K23, full insert sequence. // gb // 11 // --- /// AK073196 // Oryza sativa (japonica cultiva…
Os.12625.1.S1_x_at	8357.68	P	8602.15	P	-1.03		gb:AK103738.1 /DB_XREF=gi:32988947 /TID=Os.12625.1 /CNT=179 /FEA=FLmRNA /TIER=FL+Stack /STK=10 /UG=Os.12625 /UG_TITLE=(japonica cultivar-group) putative plastidic ATPADP-transporter (P0707D10.36), mRNA /DEF=Oryza sativa (japonica cultivar-group) cDNA clone:J033138K07, full insert sequence. /FL=gb:D63582.1 gb:D63581.1 gb:AK119528.1 gb:AK103738.1 gb:AK119647.1 gb:AK071343.1 gb:AK072285.1 gb:AK11919…	AK103738.1	AK072285(9),AK072648(9),AK073196(9),AK103738(9),AK119537(9)	AK072285 // Oryza sativa (japonica cultivar-group) cDNA clone:J023016F09, full insert sequence. // gb // 9 // --- /// AK072648 // Oryza sativa (japonica cultivar-group) cDNA clone:J023126K23, full insert sequence. // gb // 9 // --- /// AK073196 // Oryza sativa (japonica cultivar-group) cDNA clone:J033024M04, full insert sequence. // gb // 9 // --- /// AK103738 // Oryza sativa (japonica cultivar-g…
Os.5072.1.S1_at	5014.96	P	4139.59	P	1.21		gb:AK103027.1 /DB_XREF=gi:32988236 /TID=Os.5072.1 /CNT=108 /FEA=FLmRNA /TIER=FL+Stack /STK=10 /UG=Os.5072 /UG_TITLE=Beta-glucosidase mRNA, complete cds /DEF=Oryza sativa (japonica cultivar-group) cDNA clone:J033117C01, full insert sequence. /FL=gb:AK100165.1 gb:AK103027.1 gb:AK059920.1 gb:U28047.2 gb:AK105026.2 /REP_ORG=O. sativa	AK103027.1	XM_469436(11)	XM_469436 // Oryza sativa (japonica cultivar-group), mRNA. // refseq // 11 // --- /// LOC_Os03g49600.1 // Glycosyl hydrolase family 1 protein, expressed // tigr_pseudomol_4 // 11 // --- /// LOC_Os03g49600.2 // Glycosyl hydrolase family 1 protein, expressed // tigr_pseudomol_4 // 11 // --- /// LOC_Os03g49600.4 // Glycosyl hydrolase family 1 protein, expressed // tigr_pseudomol_4 // 11 // ---
Os.12349.1.S1_at	4695.31	P	5172.08	P	-1.1		gb:AK100908.1 /DB_XREF=gi:32986117 /TID=Os.12349.1 /CNT=82 /FEA=FLmRNA /TIER=FL+Stack /STK=10 /UG=Os.12349 /UG_TITLE=(japonica cultivar-group) UXS-3 mRNA for UDP-glucuronic acid decarboxylase, complete cds /DEF=Oryza sativa (japonica cultivar-group) cDNA clone:J023132F05, full insert sequence. /FL=gb:AK060031.1 gb:AK100908.1 gb:AB079064.1 gb:AK061632.1 /REP_ORG=O. sativa	AK100908.1	AK100908(11)	AK100908 // Oryza sativa (japonica cultivar-group) cDNA clone:J023132F05, full insert sequence. // gb // 11 // --- /// LOC_Os03g16980.1 // RmlD substrate binding domain containing protein, expressed // tigr_pseudomol_4 // 11 // --- /// LOC_Os03g16980.2 // RmlD substrate binding domain containing protein, expressed // tigr_pseudomol_4 // 11 // --- /// LOC_Os03g16980.3 // RmlD substrate binding dom…
Os.9.1.S1_at	1375.69	P	1160.72	P	1.19		gb:D14673.1 /DB_XREF=gi:287297 /TID=Os.9.1 /CNT=74 /FEA=FLmRNA /TIER=FL+Stack /STK=10 /UG=Os.9 /DEF=Oryza sativa (japonica cultivar-group) mRNA for aspartate aminotransferase, complete cds. /PROD=aspartate aminotransferase /FL=gb:AK103133.1 gb:AB110193.1 gb:AK104829.1 gb:AK099338.1 gb:AK103586.1 gb:AK067557.1 gb:D14673.1 /REP_ORG=O. sativa	D14673.1	XM_463436(9)	XM_463436 // Oryza sativa (japonica cultivar-group), predicted mRNA. // refseq // 9 // --- /// LOC_Os01g55540.1 // Aspartate aminotransferase, cytoplasmic, putative, expressed // tigr_pseudomol_4 // 11 // --- /// LOC_Os01g55540.2 // Aspartate aminotransferase, cytoplasmic, putative, expressed // tigr_pseudomol_4 // 11 // ---
Os.9.1.S1_s_at	1049.64	P	1190.21	P	-1.13		gb:D14673.1 /DB_XREF=gi:287297 /TID=Os.9.1 /CNT=74 /FEA=FLmRNA /TIER=FL+Stack /STK=10 /UG=Os.9 /DEF=Oryza sativa (japonica cultivar-group) mRNA for aspartate aminotransferase, complete cds. /PROD=aspartate aminotransferase /FL=gb:AK103133.1 gb:AB110193.1 gb:AK104829.1 gb:AK099338.1 gb:AK103586.1 gb:AK067557.1 gb:D14673.1 /REP_ORG=O. sativa	D14673.1	XM_463436(11)	D10968 // Oryza sativa mRNA for aspartate aminotransferase. // gb // 11 // --- /// XM_463436 // Oryza sativa (japonica cultivar-group), predicted mRNA. // refseq // 11 // --- /// LOC_Os01g55540.1 // Aspartate aminotransferase, cytoplasmic, putative, expressed // tigr_pseudomol_4 // 11 // --- /// LOC_Os01g55540.2 // Aspartate aminotransferase, cytoplasmic, putative, expressed // tigr_pseudomol_4 /…
Os.145.1.S1_a_at	1865.88	P	1524.18	P	1.22		gb:AK103936.1 /DB_XREF=gi:32989145 /TID=Os.145.1 /CNT=59 /FEA=FLmRNA /TIER=FL+Stack /STK=10 /UG=Os.145 /UG_TITLE=(japonica cultivar-group) mRNA for homologue of Tat binding protein, complete cds /DEF=Oryza sativa (japonica cultivar-group) cDNA clone:001-013-G01, full insert sequence. /FL=gb:AB037155.1 gb:AK103936.1 gb:AK062185.1 gb:AK101474.1 gb:D17788.1 /REP_ORG=O. sativa	AK103936.1	AK101474(9)	AK101474 // Oryza sativa (japonica cultivar-group) cDNA clone:J033040L18, full insert sequence. // gb // 9 // --- /// LOC_Os02g56000.1 // 26S protease regulatory subunit 6A homolog, putative, expressed // tigr_pseudomol_4 // 11 // --- /// LOC_Os02g56000.2 // 26S protease regulatory subunit 6A homolog, putative, expressed // tigr_pseudomol_4 // 11 // ---
Os.10184.1.S1_s_at	3821.52	P	3545.08	P	1.08		gb:AB110192.1 /DB_XREF=gi:32352181 /TID=Os.10184.1 /CNT=41 /FEA=FLmRNA /TIER=FL+Stack /STK=10 /UG=Os.10184 /UG_TITLE=(japonica cultivar-group) mRNA for hypothetical protein, complete cds, clone: 21C4BG001 /DEF=Oryza sativa (japonica cultivar-group) mRNA for hypothetical protein, complete cds, clone: 21C4BG001. /FL=gb:AK106053.1 gb:AB110192.1 gb:AK071776.1 /REP_ORG=O. sativa	AB110192.1	AK068966(11),AK071776(11),LOC_Os06g12580.1(11),LOC_Os06g12580.2(11),LOC_Os06g12580.3(11)	AK068966 // Oryza sativa (japonica cultivar-group) cDNA clone:J013170C17, full insert sequence. // gb // 11 // --- /// AK071776 // Oryza sativa (japonica cultivar-group) cDNA clone:J023110G05, full insert sequence. // gb // 11 // --- /// LOC_Os06g12580.1 // expressed protein // tigr_pseudomol_4 // 11 // --- /// LOC_Os06g12580.2 // expressed protein // tigr_pseudomol_4 // 11 // --- /// LOC_Os06g12…
Os.3708.1.S1_at	2636.37	P	2056.79	P	1.28		gb:AB026565.1 /DB_XREF=gi:8671505 /GEN=OsPBC1 /TID=Os.3708.1 /CNT=30 /FEA=FLmRNA /TIER=FL+Stack /STK=10 /UG=Os.3708 /DEF=Oryza sativa (japonica cultivar-group) OsPBC1 mRNA for beta 3 subunit of 20S proteasome, complete cds. /PROD=beta 3 subunit of 20S proteasome /FL=gb:AK070915.1 gb:AB026565.1 /REP_ORG=O. sativa	AB026565.1	AK070915(11)	AK070915 // Oryza sativa (japonica cultivar-group) cDNA clone:J023064O06, full insert sequence. // gb // 11 // --- /// LOC_Os06g43570.1 // Proteasome subunit beta type 3, putative, expressed // tigr_pseudomol_4 // 11 // ---
Os.5851.1.S1_at	1650.79	P	1161.92	P	1.42		gb:AK067649.1 /DB_XREF=gi:32977667 /TID=Os.5851.1 /CNT=41 /FEA=FLmRNA /TIER=FL+Stack /STK=10 /UG=Os.5851 /UG_TITLE=(japonica cultivar-group) cDNA clone:J013114G08, full insert sequence /DEF=Oryza sativa (japonica cultivar-group) cDNA clone:J013114G08, full insert sequence. /FL=gb:AK067649.1 gb:AY593959.1 /REP_ORG=O. sativa	AK067649.1	XM_474288,LOC_Os04g57410.1,LOC_Os04g57400.3,LOC_Os04g57400.2,LOC_Os04g57400.1,XM_474287	LOC_Os04g57400.1 // 5-methylthioribose kinase family protein, expressed // tigr_pseudomol_4 // 11 // --- /// LOC_Os04g57400.2 // 5-methylthioribose kinase family protein, expressed // tigr_pseudomol_4 // 11 // --- /// LOC_Os04g57400.3 // 5-methylthioribose kinase family protein, expressed // tigr_pseudomol_4 // 11 // ---
Os.5879.1.S1_at	1226.66	P	1140.53	P	1.08		gb:AY144497.1 /DB_XREF=gi:34147318 /TID=Os.5879.1 /CNT=27 /FEA=FLmRNA /TIER=FL+Stack /STK=10 /UG=Os.5879 /DEF=Oryza sativa (japonica cultivar-group) OsCDPK protein mRNA, complete cds. /PROD=OsCDPK protein /FL=gb:AY144497.1 gb:AK102308.1 /REP_ORG=O. sativa	AY144497.1	AK102308(11)	AK102308 // Oryza sativa (japonica cultivar-group) cDNA clone:J033090B04, full insert sequence. // gb // 11 // --- /// LOC_Os11g07040.1 // Calcium-dependent protein kinase, isoform AK1, putative, expressed // tigr_pseudomol_4 // 11 // ---
Os.427.1.S1_at	444.24	P	610.89	P	-1.38		gb:AB031396.1 /DB_XREF=gi:12249030 /GEN=OsIRE1 /TID=Os.427.1 /CNT=21 /FEA=FLmRNA /TIER=FL+Stack /STK=10 /UG=Os.427 /DEF=Oryza sativa mRNA for OsIre1p, complete cds. /PROD=OsIre1p /FL=gb:AB031396.1 gb:AK068617.1 /REP_ORG=O. sativa	AB031396.1	XM_478037(11)	XM_478037 // Oryza sativa (japonica cultivar-group), mRNA. // refseq // 11 // --- /// LOC_Os07g28820.1 // Ribonuclease 2-5A family protein, expressed // tigr_pseudomol_4 // 11 // ---
Os.11387.1.S1_a_at	109.27	P	128.47	P	-1.18		gb:AB154521.1 /DB_XREF=gi:40217606 /GEN=OsCIN4 /TID=Os.11387.1 /CNT=21 /FEA=FLmRNA /TIER=FL+Stack /STK=10 /UG=Os.11387 /DEF=Oryza sativa (japonica cultivar-group) OsCIN4 mRNA for cell wall invertase, complete cds. /PROD=cell wall invertase /FL=gb:AK067444.1 gb:AK061744.1 gb:AB154521.1 /REP_ORG=O. sativa	AB154521.1	NM_189408(11)	NM_189408 // Oryza sativa (japonica cultivar-group), predicted mRNA. // refseq // 11 // --- /// LOC_Os01g73580.1 // Beta-fructofuranosidase, insoluble isoenzyme 4 precursor, putative, expressed // tigr_pseudomol_4 // 11 // ---
Os.9318.1.S1_at	399.66	P	29.22	P	13.68	*	gb:AK109149.1 /DB_XREF=gi:32994358 /TID=Os.9318.1 /CNT=31 /FEA=FLmRNA /TIER=FL+Stack /STK=10 /UG=Os.9318 /UG_TITLE=Root-specific RCc3 mRNA, complete cds /DEF=Oryza sativa (japonica cultivar-group) cDNA clone:002-155-F07, full insert sequence. /FL=gb:AK109149.1 gb:L27208.1 /REP_ORG=O. sativa	AK109149.1	XM_467170(11)	XM_467170 // Oryza sativa (japonica cultivar-group), mRNA. // refseq // 11 // --- /// LOC_Os02g44310.1 // Cortical cell delineating protein precursor, putative, expressed // tigr_pseudomol_4 // 11 // ---
Os.1478.1.S1_at	14.85	A	10.82	A	1.37		gb:AB021746.2 /DB_XREF=gi:4586377 /GEN=osnas1 /TID=Os.1478.1 /CNT=40 /FEA=FLmRNA /TIER=FL+Stack /STK=10 /UG=Os.1478 /DEF=Oryza sativa (indica cultivar-group) osnas1 mRNA for nicotianamine synthase 1, complete cds. /PROD=nicotianamine synthase 1 /FL=gb:AB021746.2 gb:AK112069.1 /REP_ORG=O. sativa	AB021746.2	AK112069(11)	AK112069 // Oryza sativa (japonica cultivar-group) cDNA clone:001-119-H05, full insert sequence. // gb // 11 // --- /// LOC_Os03g19436.1 // Nicotianamine synthase 1, putative, expressed // tigr_pseudomol_4 // 11 // ---
Os.22631.1.S1_a_at	1395.55	P	2252.18	P	-1.61		gb:AK069968.1 /DB_XREF=gi:32979992 /TID=Os.22631.1 /CNT=21 /FEA=FLmRNA /TIER=FL+Stack /STK=10 /UG=Os.22631 /UG_TITLE=(japonica cultivar-group) putative phospho-2-dehydro-3-deoxyheptonate aldolase 1, chloroplast precursor (P0594D10.35), mRNA /DEF=Oryza sativa (japonica cultivar-group) cDNA clone:J023038D13, full insert sequence. /FL=gb:AK069968.1 gb:AB122058.1 gb:AK105687.1 /REP_ORG=O. sativa	AK069968.1	NM_189880(11),XM_506482(11)	AK069083 // Oryza sativa (japonica cultivar-group) cDNA clone:J023009C02, full insert sequence. // gb // 11 // --- /// NM_189880 // Oryza sativa (japonica cultivar-group), mRNA. // refseq // 11 // --- /// XM_506482 // PREDICTED Oryza sativa (japonica cultivar-group), P0594D10.136 mRNA. // refseq // 11 // --- /// LOC_Os07g42960.1 // Phospho-2-dehydro-3-deoxyheptonate aldolase 1, chloroplast precur…
Os.406.1.S1_a_at	615.12	P	318.77	P	1.93		gb:AF332873.1 /DB_XREF=gi:12698875 /TID=Os.406.1 /CNT=16 /FEA=FLmRNA /TIER=FL+Stack /STK=10 /UG=Os.406 /DEF=Oryza sativa MAP kinase BIMK1 mRNA, complete cds. /PROD=MAP kinase BIMK1 /FL=gb:AK067339.1 gb:AK104834.1 gb:AF332873.1 gb:AF216315.1 gb:AF479883.1 /REP_ORG=O. sativa	AF332873.1	AJ250311(9)	AJ250311 // Oryza sativa mRNA for MAPK2 protein (mapk2 gene). // gb // 9 // --- /// LOC_Os03g17700.1 // Mitogen-activated protein kinase homolog 6, putative, expressed // tigr_pseudomol_4 // 11 // ---
Os.7992.1.S1_a_at	11344.8	P	12228.5	P	-1.08		gb:AF001396.1 /DB_XREF=gi:2072554 /TID=Os.7992.1 /CNT=252 /FEA=FLmRNA /TIER=FL+Stack /STK=9 /UG=Os.7992 /DEF=Oryza sativa metallothionein-like protein mRNA, complete cds. /PROD=metallothionein-like protein /FL=gb:AF001396.1 gb:AF147786.1 /REP_ORG=O. sativa	AF001396.1	AF001396(9)	AF001396 // Oryza sativa metallothionein-like protein mRNA, complete cds. // gb // 9 // --- /// LOC_Os01g10400.2 // expressed protein // tigr_pseudomol_4 // 11 // ---
Os.12244.1.S1_at	2172.22	P	1445.21	P	1.5		gb:AB110191.1 /DB_XREF=gi:32352179 /TID=Os.12244.1 /CNT=204 /FEA=FLmRNA /TIER=FL+Stack /STK=9 /UG=Os.12244 /DEF=Oryza sativa (japonica cultivar-group) mRNA for heat shock protein 18, complete cds, clone: 21C4AB003. /PROD=heat shock protein 18 /FL=gb:AK119616.1 gb:AK119239.1 gb:AK119675.1 gb:AK119664.1 gb:AK073671.1 gb:AB110191.1 gb:AK104129.1 /REP_ORG=O. sativa	AB110191.1	AF467729(11)	AF467729 // Oryza sativa heat shock-like protein mRNA, partial cds. // gb // 11 // --- /// LOC_Os03g15960.1 // 17.4 kDa class I heat shock protein, putative, expressed // tigr_pseudomol_4 // 11 // ---
Os.9282.1.S1_at	5772.7	P	4959.31	P	1.16		gb:D12637.1 /DB_XREF=gi:218144 /TID=Os.9282.1 /CNT=127 /FEA=FLmRNA /TIER=FL+Stack /STK=9 /UG=Os.9282 /DEF=Oryza sativa (japonica cultivar-group) mRNA for ATPADP translocator, complete cds. /PROD=ATPADP translocator /FL=gb:AK119207.1 gb:D12637.1 gb:AK073448.1 gb:AK100143.1 /REP_ORG=O. sativa	D12637.1	XM_467495(11),XM_506941(11),XM_507526(11)	XM_506941 // PREDICTED Oryza sativa (japonica cultivar-group), OJ2056_H01.33 mRNA. // refseq // 11 // --- /// XM_507526 // PREDICTED Oryza sativa (japonica cultivar-group), OJ2056_H01.33 mRNA. // refseq // 11 // --- /// XM_467495 // Oryza sativa (japonica cultivar-group), mRNA. // refseq // 11 // --- /// LOC_Os02g48720.1 // ADP,ATP carrier protein, mitochondrial precursor, putative, expressed // …
Os.8629.1.S1_x_at	4802.33	P	4932.25	P	-1.03		gb:AF017360.1 /DB_XREF=gi:2407274 /TID=Os.8629.1 /CNT=93 /FEA=FLmRNA /TIER=FL+Stack /STK=9 /UG=Os.8629 /DEF=Oryza sativa lipid transfer protein LPT III mRNA, complete cds. /PROD=lipid transfer protein LPT III /FL=gb:AK059808.1 gb:U77295.1 gb:AF017360.1 /REP_ORG=O. sativa	AF017360.1	LOC_Os11g02379.1,U77295,AF017360,AY335485,LOC_Os12g02320.1	LOC_Os12g02320.1 // Nonspecific lipid-transfer protein 1 precursor, putative, expressed // tigr_pseudomol_4 // 0 // chr12|11686:736312-737282(+) /// AY335485 // Oryza sativa (japonica cultivar-group) lipid transfer protein LT1 mRNA, complete cds. // gb // 0 // chr12|11686:732196-736992(+) /// U77295 // Oryza sativa lipid transfer protein (LTP) mRNA, complete cds. // gb // 0 // chr12|11686:736333-…
Os.9729.1.S1_a_at	1935.27	P	1886.33	P	1.03		gb:AF442962.1 /DB_XREF=gi:17105222 /TID=Os.9729.1 /CNT=62 /FEA=FLmRNA /TIER=FL+Stack /STK=9 /UG=Os.9729 /DEF=Oryza sativa peroxisomal multifunctional protein mRNA, complete cds. /PROD=peroxisomal multifunctional protein /FL=gb:AK061665.1 gb:AK073294.1 gb:AF442962.1 /REP_ORG=O. sativa	AF442962.1	XM_464920(11)	AF442962 // Oryza sativa peroxisomal multifunctional protein mRNA, complete cds. // gb // 11 // --- /// AK103234 // Oryza sativa (japonica cultivar-group) cDNA clone:J033123F01, full insert sequence. // gb // 11 // --- /// XM_464920 // Oryza sativa (japonica cultivar-group), mRNA. // refseq // 11 // --- /// LOC_Os02g17390.1 // Peroxisomal fatty acid beta-oxidation multifunctional protein, putativ…
Os.10787.1.S1_at	4353.07	P	4133.41	P	1.05		gb:AK065730.1 /DB_XREF=gi:32975748 /TID=Os.10787.1 /CNT=41 /FEA=FLmRNA /TIER=FL+Stack /STK=9 /UG=Os.10787 /UG_TITLE=(japonica cultivar-group) mRNA for hypothetical protein, complete cds, clone: 17FPG011 /DEF=Oryza sativa (japonica cultivar-group) cDNA clone:J013037C05, full insert sequence. /FL=gb:AB110189.1 gb:AK065730.1 /REP_ORG=O. sativa	AK065730.1	XM_469697(11)	AK060366 // Oryza sativa (japonica cultivar-group) cDNA clone:001-009-A05, full insert sequence. // gb // 11 // --- /// XM_469697 // Oryza sativa (japonica cultivar-group), mRNA. // refseq // 11 // --- /// LOC_Os03g53270.1 // Stem-specific protein TSJT1, putative, expressed // tigr_pseudomol_4 // 11 // --- /// LOC_Os03g53270.2 // Stem-specific protein TSJT1, putative, expressed // tigr_pseudomol_…
Os.7840.1.S1_at	1364.37	P	1460.73	P	-1.07		gb:AK066832.1 /DB_XREF=gi:32976850 /TID=Os.7840.1 /CNT=38 /FEA=FLmRNA /TIER=FL+Stack /STK=9 /UG=Os.7840 /UG_TITLE=(japonica cultivar-group) unnamed protein product (Gene), mRNA /DEF=Oryza sativa (japonica cultivar-group) cDNA clone:J013075A09, full insert sequence. /FL=gb:AF503585.1 gb:AK068959.1 gb:AK066832.1 /REP_ORG=O. sativa	AK066832.1	NM_189606(11)	NM_189606 // Oryza sativa (japonica cultivar-group), mRNA. // refseq // 11 // --- /// LOC_Os01g08970.1 // Structure-specific recognition protein 1 homolog, putative, expressed // tigr_pseudomol_4 // 11 // --- /// LOC_Os01g08970.2 // Structure-specific recognition protein 1 homolog, putative, expressed // tigr_pseudomol_4 // 11 // ---
Os.6961.1.S1_a_at	3282.29	P	2807.05	P	1.17		gb:AK061801.1 /DB_XREF=gi:32971819 /TID=Os.6961.1 /CNT=28 /FEA=FLmRNA /TIER=FL+Stack /STK=9 /UG=Os.6961 /UG_TITLE=(japonica cultivar-group) isolate 20462 senescence-associated protein-like protein mRNA, complete cds /DEF=Oryza sativa (japonica cultivar-group) cDNA clone:001-039-H10, full insert sequence. /FL=gb:AK106158.1 gb:AK061801.1 gb:AY224518.1 /REP_ORG=O. sativa	AK061801.1	AK065366(11)	AK065366 // Oryza sativa (japonica cultivar-group) cDNA clone:J013020D06, full insert sequence. // gb // 11 // --- /// LOC_Os09g25760.1 // senescence-associated protein DH, putative, expressed // tigr_pseudomol_4 // 11 // ---
Os.1005.1.S1_at	2501.19	P	2796.94	P	-1.12		gb:AF367205.1 /DB_XREF=gi:17225988 /TID=Os.1005.1 /CNT=36 /FEA=FLmRNA /TIER=FL+Stack /STK=9 /UG=Os.1005 /DEF=Oryza sativa 1-deoxy-D-xylulose 5-phosphate reductoisomerase precursor, mRNA, complete cds; nuclear gene for plastid product. /PROD=1-deoxy-D-xylulose 5-phosphate reductoisomeraseprecursor /FL=gb:AK059692.1 gb:AK099702.1 gb:AF367205.1 /REP_ORG=O. sativa	AF367205.1	NM_183490(11)	NM_183490 // Oryza sativa (japonica cultivar-group), mRNA. // refseq // 11 // --- /// LOC_Os01g01710.1 // 1-deoxy-D-xylulose 5-phosphate reductoisomerase, chloroplast precursor, putative, expressed // tigr_pseudomol_4 // 11 // ---
Os.5599.1.S1_at	803.06	P	1487.11	P	-1.85		gb:AK068312.1 /DB_XREF=gi:32978330 /TID=Os.5599.1 /CNT=36 /FEA=FLmRNA /TIER=FL+Stack /STK=9 /UG=Os.5599 /UG_TITLE=(japonica cultivar-group) AP2-domain DRE binding factor DBF1 mRNA, complete cds /DEF=Oryza sativa (japonica cultivar-group) cDNA clone:J013151K12, full insert sequence. /FL=gb:AK068312.1 gb:AK105725.1 gb:AY297448.1 /REP_ORG=O. sativa	AK068312.1	XM_482344(11),XM_507229(11)	XM_482344 // Oryza sativa (japonica cultivar-group), mRNA. // refseq // 11 // --- /// XM_507229 // PREDICTED Oryza sativa (japonica cultivar-group), P0453D01.40 mRNA. // refseq // 11 // --- /// LOC_Os08g31580.1 // DRE binding factor 1, putative, expressed // tigr_pseudomol_4 // 11 // ---
Os.5599.1.S1_x_at	1125.5	P	1945.42	P	-1.73		gb:AK068312.1 /DB_XREF=gi:32978330 /TID=Os.5599.1 /CNT=36 /FEA=FLmRNA /TIER=FL+Stack /STK=9 /UG=Os.5599 /UG_TITLE=(japonica cultivar-group) AP2-domain DRE binding factor DBF1 mRNA, complete cds /DEF=Oryza sativa (japonica cultivar-group) cDNA clone:J013151K12, full insert sequence. /FL=gb:AK068312.1 gb:AK105725.1 gb:AY297448.1 /REP_ORG=O. sativa	AK068312.1	XM_482344(11),XM_507229(11)	XM_482344 // Oryza sativa (japonica cultivar-group), mRNA. // refseq // 11 // --- /// XM_507229 // PREDICTED Oryza sativa (japonica cultivar-group), P0453D01.40 mRNA. // refseq // 11 // --- /// LOC_Os08g31580.1 // DRE binding factor 1, putative, expressed // tigr_pseudomol_4 // 11 // ---
Os.9416.1.S1_at	884.36	P	1042.07	P	-1.18		gb:AB073749.1 /DB_XREF=gi:20196209 /GEN=OsCIN1 /TID=Os.9416.1 /CNT=27 /FEA=FLmRNA /TIER=FL+Stack /STK=9 /UG=Os.9416 /DEF=Oryza sativa (japonica cultivar-group) OsCIN1 mRNA for cell wall invertase, complete cds. /PROD=cell wall invertase /FL=gb:AB073749.1 gb:AY342319.1 gb:AK121403.1 /REP_ORG=O. sativa	AB073749.1	AB073749(10)	AB073749 // Oryza sativa (japonica cultivar-group) OsCIN1 mRNA for cell wall invertase, complete cds. // gb // 10 // --- /// LOC_Os02g33110.1 // Beta-fructofuranosidase, insoluble isoenzyme 1 precursor, putative, expressed // tigr_pseudomol_4 // 10 // --- /// LOC_Os02g33110.2 // Beta-fructofuranosidase, insoluble isoenzyme 1 precursor, putative, expressed // tigr_pseudomol_4 // 9 // ---
Os.11442.1.S1_at	1393.16	P	1575.19	P	-1.13		gb:AB066560.1 /DB_XREF=gi:29466963 /GEN=ossap1 /TID=Os.11442.1 /CNT=27 /FEA=FLmRNA /TIER=FL+Stack /STK=9 /UG=Os.11442 /DEF=Oryza sativa ossap1 gene for putative secretory acid phosphatase precursor, complete cds. /PROD=putative secretory acid phosphatase precursor /FL=gb:AB066560.1 gb:AF356352.1 gb:AK061635.1 /REP_ORG=O. sativa	AB066560.1	AK061635(11)	AK061635 // Oryza sativa (japonica cultivar-group) cDNA clone:001-036-A09, full insert sequence. // gb // 11 // --- /// LOC_Os06g43640.1 // expressed protein // tigr_pseudomol_4 // 11 // --- /// LOC_Os06g43640.2 // expressed protein // tigr_pseudomol_4 // 11 // ---
Os.3340.1.S1_a_at	2325.82	P	2473.51	P	-1.06		gb:AK061946.1 /DB_XREF=gi:32971964 /TID=Os.3340.1 /CNT=25 /FEA=FLmRNA /TIER=FL+Stack /STK=9 /UG=Os.3340 /UG_TITLE=Putative transcription factor OsGLK1 (Glk1) mRNA, complete cds /DEF=Oryza sativa (japonica cultivar-group) cDNA clone:001-042-E04, full insert sequence. /FL=gb:AK122161.1 gb:AK061946.1 gb:AF318581.1 gb:AK098909.1 gb:AK065184.1 /REP_ORG=O. sativa	AK061946.1	AF318581(11)	AF318581 // Oryza sativa putative transcription factor OsGLK1 (Glk1) mRNA, complete cds. // gb // 11 // --- /// LOC_Os06g24070.1 // myb-like DNA-binding domain, SHAQKYF class family protein, expressed // tigr_pseudomol_4 // 11 // --- /// LOC_Os06g24070.2 // myb-like DNA-binding domain, SHAQKYF class family protein, expressed // tigr_pseudomol_4 // 11 // ---
Os.8470.1.S1_at	64.78	A	61.04	A	1.06		gb:AF516927.1 /DB_XREF=gi:31324258 /TID=Os.8470.1 /CNT=38 /FEA=FLmRNA /TIER=FL+Stack /STK=9 /UG=Os.8470 /DEF=Oryza sativa embryo-specific protein mRNA, complete cds. /PROD=embryo-specific protein /FL=gb:AF049348.1 gb:U25969.1 gb:AF516927.1 gb:AK108352.1 gb:AK073083.1 /REP_ORG=O. sativa	AF516927.1	AF049348(9)	AF049348 // Oryza sativa embryo-specific (Ose705) mRNA, complete cds. // gb // 9 // --- /// LOC_Os11g37270.1 // expressed protein // tigr_pseudomol_4 // 9 // ---
Os.2210.1.S1_at	886.55	P	336.71	P	2.63	*	gb:AF032972.1 /DB_XREF=gi:2655286 /GEN=GER2 /TID=Os.2210.1 /CNT=35 /FEA=FLmRNA /TIER=FL+Stack /STK=9 /UG=Os.2210 /DEF=Oryza sativa germin-like protein 2 (GER2) mRNA, complete cds. /PROD=germin-like protein 2 /FL=gb:AF032972.1 gb:AK059781.1 /REP_ORG=O. sativa	AF032972.1	XM_480452(11)	XM_480452 // Oryza sativa (japonica cultivar-group), mRNA. // refseq // 11 // --- /// LOC_Os08g08970.1 // Germin-like protein subfamily 1 member 7 precursor, putative, expressed // tigr_pseudomol_4 // 11 // ---
Os.10583.1.S1_at	330.57	P	403.79	P	-1.22		gb:AF171223.1 /DB_XREF=gi:5679335 /TID=Os.10583.1 /CNT=28 /FEA=FLmRNA /TIER=FL+Stack /STK=9 /UG=Os.10583 /DEF=Oryza sativa putative zinc finger protein mRNA, complete cds. /PROD=putative zinc finger protein /FL=gb:AK061234.1 gb:AF171223.1 gb:AK099058.1 /REP_ORG=O. sativa	AF171223.1	XM_493723(11)	XM_493723 // Oryza sativa (japonica cultivar-group), mRNA. // refseq // 11 // --- /// LOC_Os06g04920.1 // Zn-finger in Ran binding protein and others containing protein, expressed // tigr_pseudomol_4 // 11 // ---
Os.10583.1.S1_s_at	543.86	P	575.03	P	-1.06		gb:AF171223.1 /DB_XREF=gi:5679335 /TID=Os.10583.1 /CNT=28 /FEA=FLmRNA /TIER=FL+Stack /STK=9 /UG=Os.10583 /DEF=Oryza sativa putative zinc finger protein mRNA, complete cds. /PROD=putative zinc finger protein /FL=gb:AK061234.1 gb:AF171223.1 gb:AK099058.1 /REP_ORG=O. sativa	AF171223.1	XM_493723(11)	XM_493723 // Oryza sativa (japonica cultivar-group), mRNA. // refseq // 11 // --- /// LOC_Os06g04920.1 // Zn-finger in Ran binding protein and others containing protein, expressed // tigr_pseudomol_4 // 11 // --- /// LOC_Os06g04920.2 // Zn-finger in Ran binding protein and others containing protein, expressed // tigr_pseudomol_4 // 11 // ---
Os.3920.1.S1_at	1491.26	P	1317.17	P	1.13		gb:AB047923.1 /DB_XREF=gi:9967161 /GEN=COX6b2 /TID=Os.3920.1 /CNT=14 /FEA=FLmRNA /TIER=FL+Stack /STK=9 /UG=Os.3920 /DEF=Oryza sativa (japonica cultivar-group) COX6b2 mRNA for cytochrome c oxidase subunit 6b, complete cds. /PROD=cytochrome c oxidase subunit 6b /FL=gb:AK111257.1 gb:AB047923.1 /REP_ORG=O. sativa	AB047923.1	XM_473045	LOC_Os04g42060.1 // Cytochrome c oxidase polypeptide VIb, putative, expressed // tigr_pseudomol_4 // 11 // ---
Os.7909.1.S1_at	2770.15	P	4298.36	P	-1.55		gb:AK071969.1 /DB_XREF=gi:32981992 /TID=Os.7909.1 /CNT=134 /FEA=FLmRNA /TIER=FL+Stack /STK=8 /UG=Os.7909 /UG_TITLE=Shoot GS1 mRNA for cytosolic glutamine synthetase (EC 6.3.1.2) (clone lambda-GS28) /DEF=Oryza sativa (japonica cultivar-group) cDNA clone:J013083D11, full insert sequence. /FL=gb:AB037595.1 gb:AK104987.2 gb:AK061157.1 gb:AK109397.2 gb:AK071969.1 /REP_ORG=O. sativa	AK071969.1	XM_467663(11),XM_506959(11),XM_507528(11)	XM_506959 // PREDICTED Oryza sativa (japonica cultivar-group), P0487D09.8 mRNA. // refseq // 11 // --- /// XM_507528 // PREDICTED Oryza sativa (japonica cultivar-group), P0487D09.8 mRNA. // refseq // 11 // --- /// XM_467663 // Oryza sativa (japonica cultivar-group), mRNA. // refseq // 11 // --- /// LOC_Os02g50240.1 // Glutamine synthetase root isozyme 3, putative, expressed // tigr_pseudomol_4 //…
Os.17959.1.S1_a_at	2109.85	P	1968.84	P	1.07		gb:AF357884.1 /DB_XREF=gi:19880026 /TID=Os.17959.1 /CNT=56 /FEA=FLmRNA /TIER=FL+Stack /STK=8 /UG=Os.17959 /DEF=Oryza sativa glyceraldehyde-3-phosphate dehydrogenase mRNA, complete cds. /PROD=glyceraldehyde-3-phosphate dehydrogenase /FL=gb:AK062559.1 gb:AF357884.1 /REP_ORG=O. sativa	AF357884.1	XM_482618(11)	AK062559 // Oryza sativa (japonica cultivar-group) cDNA clone:001-044-E04, full insert sequence. // gb // 11 // --- /// XM_482618 // Oryza sativa (japonica cultivar-group), mRNA. // refseq // 11 // --- /// LOC_Os08g34210.1 // NADP-dependent glyceraldehyde-3-phosphate dehydrogenase, putative, expressed // tigr_pseudomol_4 // 11 // --- /// LOC_Os08g34210.2 // NADP-dependent glyceraldehyde-3-phospha…
Os.166.1.S1_at	3804.84	P	4742.56	P	-1.25		gb:D45383.1 /DB_XREF=gi:1747293 /TID=Os.166.1 /CNT=63 /FEA=FLmRNA /TIER=FL+Stack /STK=8 /UG=Os.166 /DEF=Oryza sativa mRNA for vacuolar H+-pyrophosphatase, complete cds. /PROD=vacuolar H+-pyrophosphatase /FL=gb:AK119631.1 gb:D45383.1 gb:AK099807.1 /REP_ORG=O. sativa	D45383.1	AK099807(11)	AK099807 // Oryza sativa (japonica cultivar-group) cDNA clone:J013098H04, full insert sequence. // gb // 11 // --- /// LOC_Os06g43660.1 // Pyrophosphate-energized vacuolar membrane proton pump, putative, expressed // tigr_pseudomol_4 // 11 // ---
Os.2248.1.S1_at	5807.64	P	6985.35	P	-1.2		gb:AF093631.1 /DB_XREF=gi:3885885 /GEN=RISP /TID=Os.2248.1 /CNT=42 /FEA=FLmRNA /TIER=FL+Stack /STK=8 /UG=Os.2248 /DEF=Oryza sativa Rieske Fe-S precursor protein (RISP) mRNA, complete cds. /PROD=Rieske Fe-S precursor protein /FL=gb:AK071634.1 gb:AF093631.1 /REP_ORG=O. sativa	AF093631.1	AK071634(11)	AK071634 // Oryza sativa (japonica cultivar-group) cDNA clone:J023100K03, full insert sequence. // gb // 11 // --- /// LOC_Os07g37030.1 // Cytochrome b6-f complex iron-sulfur subunit, chloroplast precursor, putative, expressed // tigr_pseudomol_4 // 11 // ---
Os.12331.1.S1_at	1672.52	P	1820.66	P	-1.09		gb:AY156510.1 /DB_XREF=gi:27085277 /GEN=DPK1 /TID=Os.12331.1 /CNT=30 /FEA=FLmRNA /TIER=FL+Stack /STK=8 /UG=Os.12331 /DEF=Oryza sativa (japonica cultivar-group) serinethreonine protein kinase (DPK1) mRNA, complete cds. /PROD=serinethreonine protein kinase /FL=gb:AK121704.1 gb:AK111800.1 gb:AK099003.1 gb:AK111601.1 gb:AY156510.1 /REP_ORG=O. sativa	AY156510.1	XM_480760(11)	XM_480760 // Oryza sativa (japonica cultivar-group), mRNA. // refseq // 11 // --- /// LOC_Os08g12750.1 // serine/threonine protein kinase, putative, expressed // tigr_pseudomol_4 // 11 // ---
Os.11756.1.S1_at	801.19	P	2745.16	P	-3.43	*	gb:AK062233.1 /DB_XREF=gi:32972251 /TID=Os.11756.1 /CNT=25 /FEA=FLmRNA /TIER=FL+Stack /STK=8 /UG=Os.11756 /UG_TITLE=(japonica cultivar-group) fructose-1,6-bisphosphatase (OJ1364E02.13), mRNA /DEF=Oryza sativa (japonica cultivar-group) cDNA clone:001-047-D10, full insert sequence. /FL=gb:AB007194.1 gb:AK062233.1 /REP_ORG=O. sativa	AK062233.1	NM_187472(11)	AB007194 // Oryza sativa mRNA for fructose-1,6-bisphosphatase (plastidic isoform), complete cds. // gb // 11 // --- /// NM_187472 // Oryza sativa (japonica cultivar-group), predicted mRNA. // refseq // 11 // --- /// LOC_Os03g16050.1 // Fructose-1,6-bisphosphatase, chloroplast precursor, putative, expressed // tigr_pseudomol_4 // 11 // ---
Os.11756.1.S1_s_at	2947.86	P	2967.76	P	-1.01		gb:AK062233.1 /DB_XREF=gi:32972251 /TID=Os.11756.1 /CNT=25 /FEA=FLmRNA /TIER=FL+Stack /STK=8 /UG=Os.11756 /UG_TITLE=(japonica cultivar-group) fructose-1,6-bisphosphatase (OJ1364E02.13), mRNA /DEF=Oryza sativa (japonica cultivar-group) cDNA clone:001-047-D10, full insert sequence. /FL=gb:AB007194.1 gb:AK062233.1 /REP_ORG=O. sativa	AK062233.1	NM_187472(9)	AB007194 // Oryza sativa mRNA for fructose-1,6-bisphosphatase (plastidic isoform), complete cds. // gb // 11 // --- /// NM_187472 // Oryza sativa (japonica cultivar-group), predicted mRNA. // refseq // 9 // --- /// LOC_Os03g16050.1 // Fructose-1,6-bisphosphatase, chloroplast precursor, putative, expressed // tigr_pseudomol_4 // 11 // ---
Os.2230.1.S1_at	553.29	P	654.09	P	-1.18		gb:AF056027.1 /DB_XREF=gi:3377508 /GEN=REH1 /TID=Os.2230.1 /CNT=28 /FEA=FLmRNA /TIER=FL+Stack /STK=8 /UG=Os.2230 /DEF=Oryza sativa auxin transport protein REH1 (REH1) mRNA, complete cds. /PROD=auxin transport protein REH1 /FL=gb:AF056027.1 gb:AK102343.1 gb:AK099634.1 /REP_ORG=O. sativa	AF056027.1	XM_506965(11),XM_507529(11)	XM_506965 // PREDICTED Oryza sativa (japonica cultivar-group), P0585G03.37 mRNA. // refseq // 11 // --- /// XM_507529 // PREDICTED Oryza sativa (japonica cultivar-group), P0585G03.37 mRNA. // refseq // 11 // --- /// LOC_Os02g50960.1 // Auxin efflux carrier component 4, putative, expressed // tigr_pseudomol_4 // 11 // --- /// LOC_Os02g50960.2 // Auxin efflux carrier component 4, putative, expresse…
Os.4704.1.S1_at	527.64	P	902.21	P	-1.71		gb:D87819.1 /DB_XREF=gi:2723470 /GEN=OsSUT1 /TID=Os.4704.1 /CNT=29 /FEA=FLmRNA /TIER=FL+Stack /STK=8 /UG=Os.4704 /DEF=Oryza sativa (japonica cultivar-group) mRNA for sucrose transporter, complete cds. /PROD=sucrose transporter /FL=gb:AK109355.2 gb:AK100027.1 gb:D87819.1 /REP_ORG=O. sativa	D87819.1	XM_470311(11)	AK100027 // Oryza sativa (japonica cultivar-group) cDNA clone:J013146J01, full insert sequence. // gb // 10 // --- /// XM_470311 // Oryza sativa (japonica cultivar-group), mRNA. // refseq // 11 // --- /// LOC_Os03g07480.1 // sucrose transporter, putative, expressed // tigr_pseudomol_4 // 11 // --- /// LOC_Os03g07480.2 // sucrose transporter, putative, expressed // tigr_pseudomol_4 // 11 // --- //…
Os.22635.1.S1_s_at	489.01	P	524.36	P	-1.07		gb:AK070803.1 /DB_XREF=gi:32980826 /TID=Os.22635.1 /CNT=23 /FEA=FLmRNA /TIER=FL+Stack /STK=8 /UG=Os.22635 /UG_TITLE=(japonica cultivar-group) unknown protein (OSJNBa0047G15.26), mRNA /DEF=Oryza sativa (japonica cultivar-group) cDNA clone:J023069D21, full insert sequence. /FL=gb:AK109393.2 gb:AK070803.1 gb:AB080694.1 /REP_ORG=O. sativa	AK070803.1	NM_195174	LOC_Os10g10080.1 // exostosin family protein, putative, expressed // tigr_pseudomol_4 // 11 // --- /// LOC_Os10g10080.2 // exostosin family protein, putative, expressed // tigr_pseudomol_4 // 11 // --- /// LOC_Os10g10080.3 // exostosin family protein, putative, expressed // tigr_pseudomol_4 // 11 // ---
Os.5973.1.S1_at	2210.09	P	2007.24	P	1.1		gb:AK103551.1 /DB_XREF=gi:32988760 /TID=Os.5973.1 /CNT=22 /FEA=FLmRNA /TIER=FL+Stack /STK=8 /UG=Os.5973 /UG_TITLE=(japonica cultivar-group) OsRPN8 mRNA for 26S proteasome regulatory particle non-ATPase subunit8, complete cds /DEF=Oryza sativa (japonica cultivar-group) cDNA clone:J033132F12, full insert sequence. /FL=gb:AK061835.1 gb:AK103551.1 gb:AK104076.1 gb:AB037150.1 /REP_ORG=O. sativa	AK103551.1	LOC_Os04g56654.1	LOC_Os04g56654.1 // Mov34/MPN/PAD-1 family protein, expressed // tigr_pseudomol_4 // 0 // chr04|11670:33336752-33343125(+)
Os.22086.1.S1_at	1282.48	P	1161.15	P	1.1		gb:AF014467.1 /DB_XREF=gi:2429285 /GEN=POX22.3 /TID=Os.22086.1 /CNT=14 /FEA=FLmRNA /TIER=FL+Stack /STK=8 /UG=Os.22086 /DEF=Oryza sativa peroxidase (POX22.3) mRNA, complete cds. /PROD=peroxidase /FL=gb:AK073202.1 gb:AK104710.1 gb:AF014467.1 gb:AK122028.1 gb:AK099382.1 /REP_ORG=O. sativa	AF014467.1	XM_479512(11),XM_506566(11),XM_507412(11)	XM_506566 // PREDICTED Oryza sativa (japonica cultivar-group), OJ1167_G06.113 mRNA. // refseq // 11 // --- /// XM_507412 // PREDICTED Oryza sativa (japonica cultivar-group), OJ1167_G06.113 mRNA. // refseq // 11 // --- /// XM_479512 // Oryza sativa (japonica cultivar-group), mRNA. // refseq // 11 // --- /// LOC_Os07g48020.1 // Peroxidase 2 precursor, putative, expressed // tigr_pseudomol_4 // 11 /…
Os.27479.1.S1_at	816.87	P	1095.33	P	-1.34		gb:AK066168.1 /DB_XREF=gi:32976186 /TID=Os.27479.1 /CNT=17 /FEA=FLmRNA /TIER=FL+Stack /STK=8 /UG=Os.27479 /UG_TITLE=(japonica cultivar-group) cDNA clone:001-033-C09, full insert sequence /DEF=Oryza sativa (japonica cultivar-group) cDNA clone:J013055J22, full insert sequence. /FL=gb:AY360145.1 gb:AK104336.1 gb:AK066168.1 /REP_ORG=O. sativa	AK066168.1	AK066168(11)	AK066168 // Oryza sativa (japonica cultivar-group) cDNA clone:J013055J22, full insert sequence. // gb // 11 // --- /// LOC_Os05g05590.1 // sodium/hydrogen exchanger 3 family protein, expressed // tigr_pseudomol_4 // 11 // ---
Os.10171.1.S1_at	130.1	P	63.77	P	2.04	*	gb:AY466108.1 /DB_XREF=gi:39748091 /GEN=LTP1 /TID=Os.10171.1 /CNT=16 /FEA=FLmRNA /TIER=FL+Stack /STK=8 /UG=Os.10171 /DEF=Oryza sativa (japonica cultivar-group) lipid transfer protein-like protein (LTP1) mRNA, complete cds. /PROD=lipid transfer protein-like protein /FL=gb:AY466108.1 gb:AK103618.1 /REP_ORG=O. sativa	AY466108.1	AK103618(11)	AK103618 // Oryza sativa (japonica cultivar-group) cDNA clone:J033133L09, full insert sequence. // gb // 11 // --- /// LOC_Os03g01300.1 // Cortical cell delineating protein precursor, putative, expressed // tigr_pseudomol_4 // 11 // ---
Os.3293.1.S1_at	413.18	P	477.82	P	-1.16		gb:AF372831.1 /DB_XREF=gi:13991924 /TID=Os.3293.1 /CNT=19 /FEA=FLmRNA /TIER=FL+Stack /STK=8 /UG=Os.3293 /DEF=Oryza sativa hexokinase I mRNA, complete cds. /PROD=hexokinase I /FL=gb:AF372831.1 gb:AK065207.1 /REP_ORG=O. sativa	AF372831.1	DQ116387(11)	DQ116387 // Oryza sativa (japonica cultivar-group) hexokinase 5 (HXK5) mRNA, complete cds. // gb // 11 // --- /// LOC_Os05g44760.1 // Hexokinase 1, putative, expressed // tigr_pseudomol_4 // 11 // ---
Os.3401.1.S1_at	691.11	P	753.91	P	-1.09		gb:AB125304.1 /DB_XREF=gi:46917333 /GEN=SAPK3 /TID=Os.3401.1 /CNT=14 /FEA=FLmRNA /TIER=FL+Stack /STK=8 /UG=Os.3401 /DEF=Oryza sativa (japonica cultivar-group) SAPK3 mRNA for serinethreonine protein kinase SAPK3, complete cds. /PROD=serinethreonine protein kinase SAPK3 /FL=gb:AB125304.1 gb:AK059800.1 gb:D88399.1 gb:AK103690.1 /REP_ORG=O. sativa	AB125304.1	NM_197777(10)	AB125304 // Oryza sativa (japonica cultivar-group) SAPK3 mRNA for serine/threonine protein kinase SAPK3, complete cds. // gb // 9 // --- /// NM_197777 // Oryza sativa (japonica cultivar-group) protein kinase REK (OSJNBa0027P10.6), mRNA. // refseq // 10 // --- /// LOC_Os10g41490.1 // Serine/threonine-protein kinase SAPK3, putative, expressed // tigr_pseudomol_4 // 10 // ---
Os.8013.1.S1_at	79.37	P	55.85	P	1.42		gb:M28159.1 /DB_XREF=gi:556400 /GEN=Gt22 /TID=Os.8013.1 /CNT=102 /FEA=FLmRNA /TIER=FL+Stack /STK=8 /UG=Os.8013 /DEF=Oryza sativa glutelin 1 (Gt22) mRNA, complete cds. /PROD=glutelin /FL=gb:AK107271.1 gb:M28159.1 /REP_ORG=O. sativa	M28159.1	XM_468779(10)	M28159 // Oryza sativa glutelin 1 (Gt22) mRNA, complete cds. // gb // 10 // --- /// XM_468779 // Oryza sativa (japonica cultivar-group), mRNA. // refseq // 10 // --- /// LOC_Os03g31360.1 // Glutelin type-A 3 precursor, putative, expressed // tigr_pseudomol_4 // 10 // ---
Os.4976.1.S1_at	52.67	P	236.95	P	-4.5	*	gb:AB012855.1 /DB_XREF=gi:3061268 /TID=Os.4976.1 /CNT=68 /FEA=FLmRNA /TIER=FL+Stack /STK=8 /UG=Os.4976 /DEF=Oryza sativa mRNA for chitinase, complete cds. /PROD=chitinase /FL=gb:AB018248.1 gb:AK071196.1 gb:AB096139.1 gb:AB012855.1 /REP_ORG=O. sativa	AB012855.1	AK071196	AK071196 // Oryza sativa (japonica cultivar-group) cDNA clone:J023086B11, full insert sequence. // gb // 0 // chr05|11682:19257563-19259150(+) /// LOC_Os05g33150.1 // 26 kDa endochitinase 1 precursor, putative, expressed // tigr_pseudomol_4 // 0 // chr05|11682:19257560-19259151(+)
Os.12251.1.S1_at	44.27	A	56.68	A	-1.28		gb:U43931.1 /DB_XREF=gi:1171353 /TID=Os.12251.1 /CNT=40 /FEA=FLmRNA /TIER=FL+Stack /STK=8 /UG=Os.12251 /DEF=Oryza sativa 18 kDa oleosin mRNA, complete cds. /PROD=18 kDa oleosin /FL=gb:U43931.1 /REP_ORG=O. sativa	U43931.1	XM_469394(11)	XM_469394 // Oryza sativa (japonica cultivar-group), mRNA. // refseq // 11 // --- /// LOC_Os03g49190.1 // Oleosin family protein, expressed // tigr_pseudomol_4 // 11 // ---
Os.11398.1.S1_at	6251.94	P	6861.41	P	-1.1		gb:AK072923.1 /DB_XREF=gi:32982946 /TID=Os.11398.1 /CNT=51 /FEA=FLmRNA /TIER=FL+Stack /STK=8 /UG=Os.11398 /UG_TITLE=(japonica cultivar-group) putative proline-rich protein (OSJNBa0031A07.13), mRNA /DEF=Oryza sativa (japonica cultivar-group) cDNA clone:J023146D17, full insert sequence. /FL=gb:AK061576.1 gb:AK058887.1 gb:AB071178.1 gb:AK072923.1 gb:AK104542.1 gb:AK104257.1 /REP_ORG=O. sativa	AK072923.1	LOC_Os10g05980.1(11)	LOC_Os10g05980.1 // proline-rich protein, putative, expressed // tigr_pseudomol_4 // 11 // ---
Os.4997.1.S1_s_at	3025.68	P	2821.41	P	1.07		gb:AF050674.1 /DB_XREF=gi:2961175 /TID=Os.4997.1 /CNT=31 /FEA=FLmRNA /TIER=FL+Stack /STK=8 /UG=Os.4997 /DEF=Oryza sativa ribosomal protein L27 precursor, mRNA, nuclear gene encoding chloroplast protein, complete cds. /PROD=ribosomal protein L27 precursor /FL=gb:AF050674.1 gb:AK061690.1 /REP_ORG=O. sativa	AF050674.1	XM_463656(9)	XM_463656 // Oryza sativa (japonica cultivar-group), predicted mRNA. // refseq // 9 // --- /// LOC_Os01g69950.1 // 50S ribosomal protein L27, chloroplast precursor, putative, expressed // tigr_pseudomol_4 // 11 // ---
Os.12200.1.S1_s_at	209.41	M	398.82	P	-1.9		gb:AK103358.1 /DB_XREF=gi:32988567 /TID=Os.12200.1 /CNT=36 /FEA=FLmRNA /TIER=FL+Stack /STK=8 /UG=Os.12200 /UG_TITLE=Glutathione s-transferase (GST1) mRNA, complete cds /DEF=Oryza sativa (japonica cultivar-group) cDNA clone:J033126L16, full insert sequence. /FL=gb:AK103358.1 gb:AF050102.1 /REP_ORG=O. sativa	AK103358.1	AF050102	AK105407 // Oryza sativa (japonica cultivar-group) cDNA clone:001-123-F01, full insert sequence. // gb // 11 // --- /// LOC_Os03g57200.1 // glutathione S-transferase GSTU1, putative, expressed // tigr_pseudomol_4 // 11 // ---
Os.2404.1.S1_at	679.87	P	400.4	P	1.7		gb:AF261274.1 /DB_XREF=gi:8118429 /GEN=EXPB6 /TID=Os.2404.1 /CNT=23 /FEA=FLmRNA /TIER=FL+Stack /STK=8 /UG=Os.2404 /DEF=Oryza sativa beta-expansin (EXPB6) mRNA, complete cds. /PROD=beta-expansin /FL=gb:AK105799.1 gb:AF261274.1 gb:AK101728.1 gb:AK061498.1 gb:AK104197.1 /REP_ORG=O. sativa	AF261274.1	NM_197698(11)	NM_197698 // Oryza sativa (japonica cultivar-group) beta-expansin EXPB6 (OSJNBb0014I11.3), mRNA. // refseq // 11 // --- /// LOC_Os10g40700.1 // Beta-expansin 1a precursor, putative, expressed // tigr_pseudomol_4 // 11 // ---
Os.3766.1.S1_at	417.21	P	499.56	P	-1.2		gb:AK069262.1 /DB_XREF=gi:32979286 /TID=Os.3766.1 /CNT=23 /FEA=FLmRNA /TIER=FL+Stack /STK=8 /UG=Os.3766 /UG_TITLE=(japonica cultivar-group) ethylene-responsive element binding factor 3 (P0699H05.22), mRNA /DEF=Oryza sativa (japonica cultivar-group) cDNA clone:J023010G17, full insert sequence. /FL=gb:AB037183.1 gb:AB036883.1 gb:AK061380.1 gb:AK069262.1 /REP_ORG=O. sativa	AK069262.1	NM_190908(9)	NM_190908 // Oryza sativa (japonica cultivar-group), predicted mRNA. // refseq // 9 // --- /// LOC_Os01g58420.1 // AP2 domain containing protein, expressed // tigr_pseudomol_4 // 11 // ---
Os.4159.1.S1_at	910.3	P	583.18	P	1.56		gb:AF030167.1 /DB_XREF=gi:2623812 /TID=Os.4159.1 /CNT=20 /FEA=FLmRNA /TIER=FL+Stack /STK=8 /UG=Os.4159 /DEF=Oryza sativa glucanase mRNA, complete cds. /PROD=glucanase /FL=gb:AF030167.1 gb:AB027429.1 gb:AK104472.1 gb:AK060113.1 gb:AK060862.1 /REP_ORG=O. sativa	AF030167.1	AF030167(10)	AF030167 // Oryza sativa glucanase mRNA, complete cds. // gb // 10 // --- /// LOC_Os01g51570.1 // Glucan endo-1,3-beta-glucosidase GII precursor, putative, expressed // tigr_pseudomol_4 // 11 // ---
Os.4759.1.S1_at	18.91	A	31.1	A	-1.64		gb:AF309377.1 /DB_XREF=gi:11177830 /TID=Os.4759.1 /CNT=19 /FEA=FLmRNA /TIER=FL+Stack /STK=8 /UG=Os.4759 /DEF=Oryza sativa (japonica cultivar-group) clone C62181 putative glutathione S-transferase OsGSTU5 mRNA, complete cds. /PROD=putative glutathione S-transferase OsGSTU5 /FL=gb:AF309377.1 gb:AK120037.1 gb:AK103316.1 /REP_ORG=O. sativa	AF309377.1	AF309377(11),XM_450661(11),XM_506655(11)	AF309377 // Oryza sativa (japonica cultivar-group) clone C62181 putative glutathione S-transferase OsGSTU5 mRNA, complete cds. // gb // 11 // --- /// XM_506655 // PREDICTED Oryza sativa (japonica cultivar-group), P0441A12.52 mRNA. // refseq // 11 // --- /// XM_450661 // Oryza sativa (japonica cultivar-group), mRNA. // refseq // 11 // --- /// LOC_Os09g20220.1 // glutathione S-transferase GSTU1, pu…
Os.7098.1.S1_at	758.32	P	962.49	P	-1.27		gb:AK106508.1 /DB_XREF=gi:32991717 /TID=Os.7098.1 /CNT=10 /FEA=FLmRNA /TIER=FL+Stack /STK=8 /UG=Os.7098 /UG_TITLE=(japonica cultivar-group) cDNA clone:002-105-G09, full insert sequence /DEF=Oryza sativa (japonica cultivar-group) cDNA clone:002-105-G09, full insert sequence. /FL=gb:AY335487.1 gb:AK106508.1 /REP_ORG=O. sativa	AK106508.1	AK106508(11)	AK106508 // Oryza sativa (japonica cultivar-group) cDNA clone:002-105-G09, full insert sequence. // gb // 11 // --- /// LOC_Os05g01810.1 // Vignain precursor, putative, expressed // tigr_pseudomol_4 // 11 // ---
Os.12625.2.S1_x_at	10154.8	P	9846.82	P	1.03		gb:D63583.1 /DB_XREF=gi:2662346 /TID=Os.12625.2 /CNT=237 /FEA=FLmRNA /TIER=FL+Stack /STK=7 /UG=Os.12625 /DEF=Oryza sativa mRNA for EF-1 alpha, complete cds. /PROD=EF-1 alpha /FL=gb:AK119537.1 gb:D63583.1 gb:AK061464.1 /REP_ORG=O. sativa	D63583.1	AK119537(11)	AK119537 // Oryza sativa (japonica cultivar-group) cDNA clone:001-204-B11, full insert sequence. // gb // 11 // ---
Os.12774.1.S1_at	6212.21	P	5647.92	P	1.1		gb:D12633.1 /DB_XREF=gi:303838 /TID=Os.12774.1 /CNT=84 /FEA=FLmRNA /TIER=FL+Stack /STK=7 /UG=Os.12774 /DEF=Oryza sativa (japonica cultivar-group) mRNA for 40S subunit ribosomal protein, complete cds. /PROD=40S subunit ribosomal protein /FL=gb:AK104084.1 gb:D12633.1 gb:AK119262.1 gb:AK073724.1 /REP_ORG=O. sativa	D12633.1	AK073724(11)	AK073724 // Oryza sativa (japonica cultivar-group) cDNA clone:J033063G24, full insert sequence. // gb // 11 // --- /// LOC_Os03g22460.1 // 40S ribosomal protein S21, putative, expressed // tigr_pseudomol_4 // 11 // ---
Os.11330.1.S1_a_at	4693	P	4681.04	P	1		gb:AK103938.1 /DB_XREF=gi:32989147 /TID=Os.11330.1 /CNT=73 /FEA=FLmRNA /TIER=FL+Stack /STK=7 /UG=Os.11330 /UG_TITLE=(japonica cultivar-group) putative plasma membrane intrinsic protein (OJ1047_A06.17), mRNA /DEF=Oryza sativa (japonica cultivar-group) cDNA clone:001-013-G03, full insert sequence. /FL=gb:AK119656.1 gb:AK105524.1 gb:AK103938.1 gb:AK060712.1 gb:AK103970.1 gb:AF062393.1 gb:AK072519.1 …	AK103938.1	NM_187092(9),XM_506304(9),XM_507363(9)	XM_506304 // PREDICTED Oryza sativa (japonica cultivar-group), OJ1047_A06.117 mRNA. // refseq // 9 // --- /// XM_507363 // PREDICTED Oryza sativa (japonica cultivar-group), OJ1047_A06.117 mRNA. // refseq // 9 // --- /// NM_187092 // Oryza sativa (japonica cultivar-group), mRNA. // refseq // 9 // --- /// LOC_Os07g26690.1 // aquaporin PIP2.4, putative, expressed // tigr_pseudomol_4 // 9 // --- /// …
Os.11330.1.S1_x_at	5543.14	P	5334.91	P	1.04		gb:AK103938.1 /DB_XREF=gi:32989147 /TID=Os.11330.1 /CNT=73 /FEA=FLmRNA /TIER=FL+Stack /STK=7 /UG=Os.11330 /UG_TITLE=(japonica cultivar-group) putative plasma membrane intrinsic protein (OJ1047_A06.17), mRNA /DEF=Oryza sativa (japonica cultivar-group) cDNA clone:001-013-G03, full insert sequence. /FL=gb:AK119656.1 gb:AK105524.1 gb:AK103938.1 gb:AK060712.1 gb:AK103970.1 gb:AF062393.1 gb:AK072519.1 …	AK103938.1	NM_187092,XM_506304,XM_507363	XM_506304 // PREDICTED Oryza sativa (japonica cultivar-group), OJ1047_A06.117 mRNA. // refseq // 0 // chr07|11673:15404746-15408054(+) /// AK060712 // Oryza sativa (japonica cultivar-group) cDNA clone:001-031-C11, full insert sequence. // gb // 0 // chr07|11673:15407846-15408054(+) /// LOC_Os07g26690.1 // aquaporin PIP2.4, putative, expressed // tigr_pseudomol_4 // 0 // chr07|11673:15404747-15408…
Os.11330.1.S2_at	419.94	P	291.79	P	1.44		gb:AK105524.1 /DB_XREF=gi:32990733 /TID=Os.11330.1 /CNT=73 /FEA=FLmRNA /TIER=FL /STK=1 /UG=Os.11330 /UG_TITLE=(japonica cultivar-group) putative plasma membrane intrinsic protein (OJ1047_A06.17), mRNA /DEF=Oryza sativa (japonica cultivar-group) cDNA clone:001-127-G02, full insert sequence. /FL=gb:AK119656.1 gb:AK105524.1 gb:AK103938.1 gb:AK060712.1 gb:AK103970.1 gb:AF062393.1 gb:AK072519.1 /REP_O…	AK105524.1	NM_184939(11)	NM_184939 // Oryza sativa (japonica cultivar-group), mRNA. // refseq // 11 // ---
Os.12283.1.S1_at	11904.4	P	12154.7	P	-1.02		gb:AK060493.1 /DB_XREF=gi:32970511 /TID=Os.12283.1 /CNT=60 /FEA=FLmRNA /TIER=FL+Stack /STK=7 /UG=Os.12283 /UG_TITLE=(japonica cultivar-group) photosystem-1 F subunit precursor (OSJNBa0010I09.4), mRNA /DEF=Oryza sativa (japonica cultivar-group) cDNA clone:001-016-D02, full insert sequence. /FL=gb:AK069791.1 gb:AK059890.1 gb:AF093634.1 gb:AK060493.1 /REP_ORG=O. sativa	AK060493.1	NM_184976(10)	NM_184976 // Oryza sativa (japonica cultivar-group), mRNA. // refseq // 10 // --- /// LOC_Os03g56670.1 // Photosystem I reaction center subunit III, chloroplast precursor, putative, expressed // tigr_pseudomol_4 // 11 // --- /// LOC_Os03g56670.2 // Photosystem I reaction center subunit III, chloroplast precursor, putative, expressed // tigr_pseudomol_4 // 10 // ---
Os.10136.1.S1_at	7178.7	P	9261.09	P	-1.29		gb:AF093635.1 /DB_XREF=gi:3885893 /GEN=PSI-H /TID=Os.10136.1 /CNT=47 /FEA=FLmRNA /TIER=FL+Stack /STK=7 /UG=Os.10136 /DEF=Oryza sativa photosystem-1 H subunit GOS5 (PSI-H) mRNA, complete cds. /PROD=photosystem-1 H subunit GOS5 /FL=gb:AK060254.1 gb:AF093635.1 gb:AK061603.1 /REP_ORG=O. sativa	AF093635.1	AK060254(10)	AK060254 // Oryza sativa (japonica cultivar-group) cDNA clone:001-004-E03, full insert sequence. // gb // 10 // --- /// AK106032 // Oryza sativa (japonica cultivar-group) cDNA clone:001-206-D04, full insert sequence. // gb // 11 // --- /// LOC_Os05g48630.1 // Photosystem I reaction center subunit VI, chloroplast precursor, putative, expressed // tigr_pseudomol_4 // 11 // ---
Os.10894.1.S1_at	3277.84	P	3054.88	P	1.07		gb:AK120180.1 /DB_XREF=gi:37989803 /TID=Os.10894.1 /CNT=60 /FEA=FLmRNA /TIER=FL+Stack /STK=7 /UG=Os.10894 /UG_TITLE=(japonica cultivar-group) beta-tubulin (OSJNBa0091J19.2), mRNA /DEF=Oryza sativa (japonica cultivar-group) cDNA clone:J013033M18, full insert sequence. /FL=gb:D13224.1 gb:AK120180.1 gb:AK061888.1 /REP_ORG=O. sativa	AK120180.1	NM_184995(11)	NM_184995 // Oryza sativa (japonica cultivar-group), mRNA. // refseq // 11 // --- /// LOC_Os03g56810.1 // Tubulin beta-7 chain, putative, expressed // tigr_pseudomol_4 // 11 // ---
Os.10894.1.S1_s_at	2232.01	P	2023.81	P	1.1		gb:AK120180.1 /DB_XREF=gi:37989803 /TID=Os.10894.1 /CNT=60 /FEA=FLmRNA /TIER=FL+Stack /STK=7 /UG=Os.10894 /UG_TITLE=(japonica cultivar-group) beta-tubulin (OSJNBa0091J19.2), mRNA /DEF=Oryza sativa (japonica cultivar-group) cDNA clone:J013033M18, full insert sequence. /FL=gb:D13224.1 gb:AK120180.1 gb:AK061888.1 /REP_ORG=O. sativa	AK120180.1	NM_184995(11)	NM_184995 // Oryza sativa (japonica cultivar-group), mRNA. // refseq // 11 // --- /// LOC_Os03g56810.1 // Tubulin beta-7 chain, putative, expressed // tigr_pseudomol_4 // 11 // --- /// LOC_Os03g56810.2 // Tubulin beta-7 chain, putative, expressed // tigr_pseudomol_4 // 11 // ---
Os.2354.1.S1_at	3627.45	P	3344.9	P	1.08		gb:AF193803.1 /DB_XREF=gi:6689917 /TID=Os.2354.1 /CNT=66 /FEA=FLmRNA /TIER=FL+Stack /STK=7 /UG=Os.2354 /DEF=Oryza sativa transcription factor EREBP1 mRNA, complete cds. /PROD=transcription factor EREBP1 /FL=gb:AF193803.1 gb:AK119885.1 gb:AK064027.1 gb:AK103783.1 gb:AK119643.1 /REP_ORG=O. sativa	AF193803.1	XM_468125(9),XM_507013(11),XM_507538(11),XM_507539(10)	XM_507013 // PREDICTED Oryza sativa (japonica cultivar-group), OJ1311_D08.9 mRNA. // refseq // 11 // --- /// XM_507538 // PREDICTED Oryza sativa (japonica cultivar-group), OJ1311_D08.9 mRNA. // refseq // 11 // --- /// XM_507539 // PREDICTED Oryza sativa (japonica cultivar-group), OJ1311_D08.9 mRNA. // refseq // 10 // --- /// XM_468125 // Oryza sativa (japonica cultivar-group), mRNA. // refseq // …
Os.425.1.S1_s_at	1003.16	P	1546.94	P	-1.54		gb:AK066791.1 /DB_XREF=gi:32976809 /TID=Os.425.1 /CNT=32 /FEA=FLmRNA /TIER=FL+Stack /STK=7 /UG=Os.425 /UG_TITLE=(japonica cultivar-group) mRNA for UDP-glucuronyltransferase-l, complete cds /DEF=Oryza sativa (japonica cultivar-group) cDNA clone:J013084K17, full insert sequence. /FL=gb:AK058927.1 gb:AB054003.1 gb:AK066791.1 /REP_ORG=O. sativa	AK066791.1	AB054003(11)	AB054003 // Oryza sativa (japonica cultivar-group) mRNA for UDP-glucuronyltransferase-l, complete cds. // gb // 11 // --- /// LOC_Os06g47340.1 // glycosyltransferase, putative, expressed // tigr_pseudomol_4 // 11 // ---
Os.9253.1.S1_s_at	3758.6	P	3202.77	P	1.17		gb:AK064936.1 /DB_XREF=gi:32974954 /TID=Os.9253.1 /CNT=42 /FEA=FLmRNA /TIER=FL+Stack /STK=7 /UG=Os.9253 /UG_TITLE=Rice (YK426) mRNA, complete cds /DEF=Oryza sativa (japonica cultivar-group) cDNA clone:J013000P02, full insert sequence. /FL=gb:D83527.1 gb:AY323481.1 gb:AK064936.1 /REP_ORG=O. sativa	AK064936.1	AK064936(11)	AK064936 // Oryza sativa (japonica cultivar-group) cDNA clone:J013000P02, full insert sequence. // gb // 11 // --- /// LOC_Os09g31180.1 // 60S ribosomal protein L9, putative, expressed // tigr_pseudomol_4 // 11 // ---
Os.12805.1.S1_at	6031.91	P	7646.68	P	-1.27		gb:AB001883.1 /DB_XREF=gi:3618309 /TID=Os.12805.1 /CNT=31 /FEA=FLmRNA /TIER=FL+Stack /STK=7 /UG=Os.12805 /DEF=Oryza sativa (japonica cultivar-group) mRNA for zinc finger protein, complete cds, clone:E10707. /PROD=zinc finger protein /FL=gb:AK061664.1 gb:AB001883.1 /REP_ORG=O. sativa	AB001883.1	XM_473004	LOC_Os04g41560.1 // B-box zinc finger family protein, expressed // tigr_pseudomol_4 // 11 // --- /// LOC_Os04g41560.2 // B-box zinc finger family protein, expressed // tigr_pseudomol_4 // 11 // ---
Os.4600.1.S1_at	2959.66	P	2871.97	P	1.03		gb:AB098063.1 /DB_XREF=gi:33354148 /GEN=OsSPDS2 /TID=Os.4600.1 /CNT=39 /FEA=FLmRNA /TIER=FL+Stack /STK=7 /UG=Os.4600 /DEF=Oryza sativa (japonica cultivar-group) OsSPDS2 mRNA for aminopropyl transferase, complete cds. /PROD=aminopropyl transferase /FL=gb:AK067301.1 gb:AB098063.1 gb:AK068518.1 /REP_ORG=O. sativa	AB098063.1	AK068518(11)	AK068518 // Oryza sativa (japonica cultivar-group) cDNA clone:J013155G09, full insert sequence. // gb // 11 // --- /// LOC_Os06g33710.1 // Spermidine synthase 2, putative, expressed // tigr_pseudomol_4 // 11 // --- /// LOC_Os06g33710.2 // Spermidine synthase 2, putative, expressed // tigr_pseudomol_4 // 11 // ---
Os.19289.1.S1_a_at	694.27	P	771.34	P	-1.11		gb:AB103094.1 /DB_XREF=gi:28372346 /GEN=OsCRY2 /TID=Os.19289.1 /CNT=43 /FEA=FLmRNA /TIER=FL+Stack /STK=7 /UG=Os.19289 /DEF=Oryza sativa (japonica cultivar-group) OsCRY2 mRNA for cryptochrome 2, complete cds. /PROD=cryptochrome 2 /FL=gb:AK099334.1 gb:AB103094.1 gb:AK065669.1 /REP_ORG=O. sativa	AB103094.1	XM_506872(11),XM_466829(11),XM_466830(11),LOC_Os02g41550.1(11),LOC_Os02g41550.2(11),LOC_Os02g41550.3(11)	XM_506872 // PREDICTED Oryza sativa (japonica cultivar-group), B1215B07.27-1 mRNA. // refseq // 11 // --- /// XM_466829 // Oryza sativa (japonica cultivar-group), mRNA. // refseq // 11 // --- /// XM_466830 // Oryza sativa (japonica cultivar-group), mRNA. // refseq // 11 // --- /// LOC_Os02g41550.1 // Cryptochrome 2 apoprotein, putative, expressed // tigr_pseudomol_4 // 11 // --- /// LOC_Os02g4155…
Os.1321.1.S1_at	3500.11	P	2925.97	P	1.2		gb:AK066648.1 /DB_XREF=gi:32976666 /TID=Os.1321.1 /CNT=32 /FEA=FLmRNA /TIER=FL+Stack /STK=7 /UG=Os.1321 /UG_TITLE=GDP dissociation inhibitor protein OsGDI1 (OsGDI1) mRNA, complete cds /DEF=Oryza sativa (japonica cultivar-group) cDNA clone:J013071E21, full insert sequence. /FL=gb:AF016896.1 gb:AK066648.1 /REP_ORG=O. sativa	AK066648.1	AF016896(11)	AF016896 // Oryza sativa GDP dissociation inhibitor protein OsGDI1 (OsGDI1) mRNA, complete cds. // gb // 11 // --- /// LOC_Os05g34540.1 // Rab GDP dissociation inhibitor alpha, putative, expressed // tigr_pseudomol_4 // 11 // ---
Os.5480.1.S1_at	2710.3	P	2700.82	P	1		gb:AK072675.1 /DB_XREF=gi:32982698 /TID=Os.5480.1 /CNT=22 /FEA=FLmRNA /TIER=FL+Stack /STK=7 /UG=Os.5480 /UG_TITLE=(japonica cultivar-group) OsCyp3 mRNA for cyclophilin, complete cds /DEF=Oryza sativa (japonica cultivar-group) cDNA clone:J023135C15, full insert sequence. /FL=gb:AB067654.1 gb:AK072675.1 /REP_ORG=O. sativa	AK072675.1	XM_483768(11)	XM_483768 // Oryza sativa (japonica cultivar-group), mRNA. // refseq // 11 // --- /// LOC_Os08g44520.1 // Peptidyl-prolyl cis-trans isomerase-like 1, putative, expressed // tigr_pseudomol_4 // 11 // --- /// LOC_Os08g44520.2 // Peptidyl-prolyl cis-trans isomerase-like 1, putative, expressed // tigr_pseudomol_4 // 10 // --- /// LOC_Os08g44520.3 // Peptidyl-prolyl cis-trans isomerase-like 1, putativ…
Os.11992.1.S1_at	1958.8	P	1450.29	P	1.35		gb:AK103366.1 /DB_XREF=gi:32988575 /TID=Os.11992.1 /CNT=31 /FEA=FLmRNA /TIER=FL+Stack /STK=7 /UG=Os.11992 /UG_TITLE=(japonica cultivar-group) RNase L inhibitor-like protein mRNA, complete cds /DEF=Oryza sativa (japonica cultivar-group) cDNA clone:J033126O11, full insert sequence. /FL=gb:AK103366.1 gb:AK102362.1 gb:AY093583.1 /REP_ORG=O. sativa	AK103366.1	AK103366(11)	AK103366 // Oryza sativa (japonica cultivar-group) cDNA clone:J033126O11, full insert sequence. // gb // 11 // --- /// LOC_Os11g34350.1 // ATP-binding cassette sub-family E member 1, putative, expressed // tigr_pseudomol_4 // 11 // ---
Os.20028.1.S1_at	601.75	P	535.94	P	1.12		gb:AF459793.1 /DB_XREF=gi:23305050 /GEN=WRKY /TID=Os.20028.1 /CNT=22 /FEA=FLmRNA /TIER=FL+Stack /STK=7 /UG=Os.20028 /DEF=Oryza sativa (indica cultivar-group) WRKY transcription factor (WRKY) mRNA, complete cds. /PROD=WRKY transcription factor /FL=gb:AF459793.1 gb:AK103745.1 gb:AK065078.1 /REP_ORG=O. sativa	AF459793.1	AK065078(11)	AK065078 // Oryza sativa (japonica cultivar-group) cDNA clone:J013001K23, full insert sequence. // gb // 11 // --- /// LOC_Os09g30400.1 // WRKY DNA binding domain containing protein, expressed // tigr_pseudomol_4 // 11 // --- /// LOC_Os09g30400.2 // WRKY DNA binding domain containing protein, expressed // tigr_pseudomol_4 // 11 // ---
Os.15700.1.S1_at	2233.42	P	1952.87	P	1.14		gb:AF456329.1 /DB_XREF=gi:18251458 /TID=Os.15700.1 /CNT=26 /FEA=FLmRNA /TIER=FL+Stack /STK=7 /UG=Os.15700 /DEF=Oryza sativa fructose-6-phosphate-2-kinasefructose-2,6-bisphosphatase mRNA, complete cds. /PROD=fructose-6-phosphate-2-kinasefructose-2,6-bisphosphatase /FL=gb:AF456329.1 gb:AK072243.1 gb:AK105066.1 gb:AK065086.1 /REP_ORG=O. sativa	AF456329.1	XM_475650	LOC_Os05g07130.1 // 6-phosphofructo-2-kinase family protein, expressed // tigr_pseudomol_4 // 11 // --- /// LOC_Os05g07130.2 // 6-phosphofructo-2-kinase family protein, expressed // tigr_pseudomol_4 // 11 // ---
Os.10235.1.S1_at	706.27	P	769.27	P	-1.09		gb:AK119625.1 /DB_XREF=gi:37989248 /TID=Os.10235.1 /CNT=23 /FEA=FLmRNA /TIER=FL+Stack /STK=7 /UG=Os.10235 /UG_TITLE=(japonica cultivar-group) isolate 20587 AOBP-like protein mRNA, complete cds /DEF=Oryza sativa (japonica cultivar-group) cDNA clone:002-117-H10, full insert sequence. /FL=gb:AK065816.1 gb:AK104095.1 gb:AY224430.1 gb:AK119625.1 /REP_ORG=O. sativa	AK119625.1	XM_479581(11),XM_506580(11)	XM_506580 // PREDICTED Oryza sativa (japonica cultivar-group), OSJNBa0060O17.31 mRNA. // refseq // 11 // --- /// XM_479581 // Oryza sativa (japonica cultivar-group), mRNA. // refseq // 11 // --- /// LOC_Os07g48570.1 // Dof domain, zinc finger family protein, expressed // tigr_pseudomol_4 // 11 // ---
Os.1851.1.S1_at	3494.36	P	3139	P	1.11		gb:AB049822.1 /DB_XREF=gi:12082313 /GEN=ALS /TID=Os.1851.1 /CNT=22 /FEA=FLmRNA /TIER=FL+Stack /STK=7 /UG=Os.1851 /DEF=Oryza sativa ALS mRNA for acetolactate synthase, complete cds, herbicide sensitive wild type. /PROD=acetolactate synthase /FL=gb:AB049822.1 gb:AB049823.1 gb:AK058963.1 /REP_ORG=O. sativa	AB049822.1	XM_465924	LOC_Os02g30630.1 // Acetolactate synthase III, chloroplast precursor, putative, expressed // tigr_pseudomol_4 // 11 // ---
Os.10309.1.S1_at	2793.97	P	2302.77	P	1.21		gb:AK100527.1 /DB_XREF=gi:32985736 /TID=Os.10309.1 /CNT=20 /FEA=FLmRNA /TIER=FL+Stack /STK=7 /UG=Os.10309 /UG_TITLE=(japonica cultivar-group) cDNA clone:J023101D09, full insert sequence /DEF=Oryza sativa (japonica cultivar-group) cDNA clone:J023101D09, full insert sequence. /FL=gb:AK059253.1 gb:AB117987.1 gb:AK100527.1 /REP_ORG=O. sativa	AK100527.1	AB117987(11)	AB117987 // Oryza sativa (japonica cultivar-group) bip103 mRNA for BRI1-KD interacting protein 103, complete cds. // gb // 11 // --- /// LOC_Os09g17730.1 // proton pump interactor, putative, expressed // tigr_pseudomol_4 // 11 // --- /// LOC_Os09g17730.2 // proton pump interactor, putative, expressed // tigr_pseudomol_4 // 11 // ---
Os.272.1.S1_at	421.95	P	414.93	P	1.02		gb:AB109891.1 /DB_XREF=gi:30578175 /GEN=PHYA /TID=Os.272.1 /CNT=15 /FEA=FLmRNA /TIER=FL+Stack /STK=7 /UG=Os.272 /DEF=Oryza sativa (japonica cultivar-group) PHYA mRNA for phytochrome A, complete cds. /PROD=phytochrome A /FL=gb:AK072482.1 gb:AB109891.1 /REP_ORG=O. sativa	AB109891.1	AK072482(11)	AK072482 // Oryza sativa (japonica cultivar-group) cDNA clone:J023125J06, full insert sequence. // gb // 11 // --- /// LOC_Os03g51030.1 // Phytochrome A, putative, expressed // tigr_pseudomol_4 // 11 // ---
Os.25752.1.S1_at	641.89	P	727.85	P	-1.13		gb:AB109200.1 /DB_XREF=gi:30314654 /GEN=OsRFC1 /TID=Os.25752.1 /CNT=15 /FEA=FLmRNA /TIER=FL+Stack /STK=7 /UG=Os.25752 /DEF=Oryza sativa (japonica cultivar-group) OsRFC1 mRNA for replication factor C 110 kDa subunit, complete cds. /PROD=replication factor C 110 kDa subunit /FL=gb:AK101875.1 gb:AB109200.1 gb:AK070564.1 gb:AK102991.1 gb:AK060194.1 /REP_ORG=O. sativa	AB109200.1	AK070564(11)	AK070564 // Oryza sativa (japonica cultivar-group) cDNA clone:J023055J17, full insert sequence. // gb // 11 // --- /// LOC_Os11g36390.1 // BRCA1 C Terminus domain containing protein, expressed // tigr_pseudomol_4 // 11 // ---
Os.2416.1.S1_a_at	919.44	P	991.08	P	-1.08		gb:AB027428.1 /DB_XREF=gi:4884525 /TID=Os.2416.1 /CNT=14 /FEA=FLmRNA /TIER=FL+Stack /STK=7 /UG=Os.2416 /DEF=Oryza sativa mRNA for beta 1,3-glucanase, complete cds, clone:E1149. /PROD=beta 1,3-glucanase /FL=gb:AB027428.1 gb:AK070677.1 gb:AK104862.1 /REP_ORG=O. sativa	AB027428.1	NM_189708	LOC_Os01g71340.1 // Glucan endo-1,3-beta-glucosidase, acidic isoform precursor, putative, expressed // tigr_pseudomol_4 // 11 // ---
Os.11988.1.S1_at	1066.16	P	1097.15	P	-1.03		gb:AB077993.1 /DB_XREF=gi:19072101 /GEN=Roc1 /TID=Os.11988.1 /CNT=15 /FEA=FLmRNA /TIER=FL+Stack /STK=7 /UG=Os.11988 /DEF=Oryza sativa mRNA for Roc1, complete cds. /PROD=Roc1 /FL=gb:AK120496.1 gb:AB077993.1 /REP_ORG=O. sativa	AB077993.1	XM_480435(11)	XM_480435 // Oryza sativa (japonica cultivar-group), mRNA. // refseq // 11 // --- /// LOC_Os08g08820.1 // START domain containing protein, expressed // tigr_pseudomol_4 // 11 // ---
Os.4192.1.S1_at	10.2	A	13.16	M	-1.29		gb:AB019240.2 /DB_XREF=gi:6045130 /GEN=RPR1h /TID=Os.4192.1 /CNT=13 /FEA=FLmRNA /TIER=FL+Stack /STK=7 /UG=Os.4192 /DEF=Oryza sativa (indica cultivar-group) mRNA for RPR1h, complete cds. /PROD=RPR1h /FL=gb:AK111665.1 gb:AB019240.2 gb:AB019186.1 /REP_ORG=O. sativa	AB019240.2	AK111665(11)	AK111665 // Oryza sativa (japonica cultivar-group) cDNA clone:J013157J04, full insert sequence. // gb // 11 // --- /// LOC_Os11g12340.1 // NB-ARC domain containing protein, expressed // tigr_pseudomol_4 // 11 // --- /// LOC_Os11g12340.2 // NB-ARC domain containing protein, expressed // tigr_pseudomol_4 // 11 // ---
Os.8926.1.S1_at	16.6	A	15.75	A	1.05		gb:AB020973.1 /DB_XREF=gi:4996283 /GEN=Oshsp26 /TID=Os.8926.1 /CNT=44 /FEA=FLmRNA /TIER=FL+Stack /STK=7 /UG=Os.8926 /DEF=Oryza sativa mRNA for heat shock protein 26, complete cds. /PROD=heat shock protein 26 /FL=gb:AK120048.1 gb:AK120045.1 gb:AK063618.1 gb:AB020973.1 /REP_ORG=O. sativa	AB020973.1	AK120045(10)	AK120045 // Oryza sativa (japonica cultivar-group) cDNA clone:002-188-F09, full insert sequence. // gb // 10 // --- /// LOC_Os03g14180.1 // Small heat shock protein, chloroplast precursor, putative, expressed // tigr_pseudomol_4 // 11 // ---
Os.37729.1.S1_s_at	4053.06	P	931.94	P	4.35	*	gb:AB098712.1 /DB_XREF=gi:32188026 /GEN=ti /TID=Os.37729.1 /CNT=23 /FEA=FLmRNA /TIER=FL+Stack /STK=7 /UG=Os.37729 /DEF=Oryza sativa (japonica cultivar-group) ti mRNA for trypsin inhibitor, complete cds. /PROD=trypsin inhibitor /FL=gb:U76004.1 gb:AB098712.1 /REP_ORG=O. sativa	AB098712.1	XM_549978(11)	U57640 // Oryza sativa Bowman-Birk type trypsin inhibitor mRNA, complete cds. // gb // 11 // --- /// XM_549978 // Oryza sativa (japonica cultivar-group), mRNA. // refseq // 11 // --- /// LOC_Os01g03340.1 // Bowman-Birk type bran trypsin inhibitor precursor, putative, expressed // tigr_pseudomol_4 // 11 // --- /// LOC_Os01g03360.1 // Bowman-Birk type bran trypsin inhibitor precursor, putative, exp…
Os.4166.1.S1_at	1172.6	P	1208.64	P	-1.03		gb:D50317.1 /DB_XREF=gi:2627057 /TID=Os.4166.1 /CNT=17 /FEA=FLmRNA /TIER=FL+Stack /STK=7 /UG=Os.4166 /UG_TITLE=(japonica cultivar-group) mRNA for ADP glucose pyrophosphorylase large subunit, complete cds /DEF=Oryza sativa (japonica cultivar-group) mRNA for ADP glucose pyrophosphorylase large subunit, complete cds. /FL=gb:AK100910.1 gb:D50317.1 /REP_ORG=O. sativa	D50317.1	AK100910(11)	AK100910 // Oryza sativa (japonica cultivar-group) cDNA clone:J023132J11, full insert sequence. // gb // 11 // --- /// LOC_Os05g50380.1 // Glucose-1-phosphate adenylyltransferase large subunit 1, chloroplast precursor, putative, expressed // tigr_pseudomol_4 // 11 // ---
Os.10032.1.S1_at	414.27	P	285.1	P	1.45		gb:AB029509.1 /DB_XREF=gi:5902927 /GEN=OsRac2 /TID=Os.10032.1 /CNT=17 /FEA=FLmRNA /TIER=FL+Stack /STK=7 /UG=Os.10032 /DEF=Oryza sativa mRNA for small GTP-binding protein OsRac2, complete cds. /PROD=small GTP-binding protein OsRac2 /FL=gb:AK101866.1 gb:AB029509.1 /REP_ORG=O. sativa	AB029509.1	AB029509(9)	AB029509 // Oryza sativa mRNA for small GTP-binding protein OsRac2, complete cds. // gb // 9 // --- /// LOC_Os05g43820.1 // RAC-like GTP binding protein ARAC7, putative, expressed // tigr_pseudomol_4 // 11 // --- /// LOC_Os05g43820.2 // RAC-like GTP binding protein ARAC7, putative, expressed // tigr_pseudomol_4 // 10 // ---
Os.10746.1.S1_a_at	624.7	P	356.66	P	1.75		gb:AB125308.1 /DB_XREF=gi:46917341 /GEN=SAPK7 /TID=Os.10746.1 /CNT=14 /FEA=FLmRNA /TIER=FL+Stack /STK=7 /UG=Os.10746 /DEF=Oryza sativa (japonica cultivar-group) SAPK7 mRNA for serinethreonine protein kinase SAPK7, complete cds. /PROD=serinethreonine protein kinase SAPK7 /FL=gb:AB125308.1 gb:AK122087.1 /REP_ORG=O. sativa	AB125308.1	XM_472550	LOC_Os04g35240.1 // Serine/threonine-protein kinase SAPK7, putative, expressed // tigr_pseudomol_4 // 11 // ---
Os.8664.1.S1_at	834.98	P	883.71	P	-1.06		gb:AF402793.1 /DB_XREF=gi:15430708 /TID=Os.8664.1 /CNT=11 /FEA=FLmRNA /TIER=FL+Stack /STK=7 /UG=Os.8664 /DEF=Oryza sativa (japonica cultivar-group) clone RICS4992A putative glutathione S-transferase OsGSTT1 mRNA, complete cds. /PROD=putative glutathione S-transferase OsGSTT1 /FL=gb:AK104738.1 gb:AF402793.1 gb:AK060166.1 /REP_ORG=O. sativa	AF402793.1	AF402793(11)	AF402793 // Oryza sativa (japonica cultivar-group) clone RICS4992A putative glutathione S-transferase OsGSTT1 mRNA, complete cds. // gb // 11 // --- /// LOC_Os11g37730.1 // Glutathione S-transferase, N-terminal domain containing protein, expressed // tigr_pseudomol_4 // 11 // ---
Os.4610.1.S1_at	4824.13	P	3873.38	P	1.25		gb:L34039.1 /DB_XREF=gi:601870 /TID=Os.4610.1 /CNT=33 /FEA=FLmRNA /TIER=FL+Stack /STK=7 /UG=Os.4610 /UG_TITLE=Manganese superoxide dismutase (rmsod1) mRNA, complete cds /DEF=Oryza sativa manganese superoxide dismutase (rmsod2) mRNA, complete cds. /FL=gb:AK104160.1 gb:AK119904.1 gb:AK070528.1 gb:AK104030.1 gb:L34039.1 gb:L34038.1 gb:L19436.1 /REP_ORG=O. sativa	L34039.1	AK070528(11),L34038(11),L34039(9)	L34038 // Oryza sativa manganese superoxide dismutase (rmsod1) mRNA, complete cds. // gb // 11 // --- /// L34039 // Oryza sativa manganese superoxide dismutase (rmsod2) mRNA, complete cds. // gb // 9 // --- /// AK070528 // Oryza sativa (japonica cultivar-group) cDNA clone:J023060D13, full insert sequence. // gb // 11 // --- /// LOC_Os05g25850.1 // Superoxide dismutase, mitochondrial precursor, pu…
Os.4610.1.A1_at	101.2	A	195.06	A	-1.93		gb:AK104160.1 /DB_XREF=gi:32989369 /TID=Os.4610.1 /CNT=33 /FEA=FLmRNA /TIER=ConsEnd /STK=0 /UG=Os.4610 /UG_TITLE=Manganese superoxide dismutase (rmsod1) mRNA, complete cds /DEF=Oryza sativa (japonica cultivar-group) cDNA clone:006-211-E09, full insert sequence. /FL=gb:AK104160.1 gb:AK119904.1 gb:AK070528.1 gb:AK104030.1 gb:L34039.1 gb:L34038.1 gb:L19436.1 /REP_ORG=O. sativa	AK104160.1	AK070528,AK104030,AK104160,AK119904,AU077696,AU094511,AU166248,AU182793,BU673476,BU673715,C20060,C74373,CA755538,CA999903,CB627323,CB627324,CB668027,CB668028,CB668853,CB668854,CB964629,CB966783,CF312137,CF312138,CF319709,D21118,D29734,D43035,D43095,D43591,L19436,L34038,L34039	AK070528 // /DEF=Oryza sativa (japonica cultivar-group) cDNA clone:J023060D13, full insert sequence. // gb // --- // --- /// AK104030 // /DEF=Oryza sativa (japonica cultivar-group) cDNA clone:001-020-C01, full insert sequence. // gb // --- // --- /// AK104160 // /DEF=Oryza sativa (japonica cultivar-group) cDNA clone:006-211-E09, full insert sequence. // gb // --- // --- /// AK119904 // /DEF=Oryza…
Os.4610.1.A1_s_at	39.2	A	50.81	A	-1.3		gb:AK104160.1 /DB_XREF=gi:32989369 /TID=Os.4610.1 /CNT=33 /FEA=FLmRNA /TIER=ConsEnd /STK=0 /UG=Os.4610 /UG_TITLE=Manganese superoxide dismutase (rmsod1) mRNA, complete cds /DEF=Oryza sativa (japonica cultivar-group) cDNA clone:006-211-E09, full insert sequence. /FL=gb:AK104160.1 gb:AK119904.1 gb:AK070528.1 gb:AK104030.1 gb:L34039.1 gb:L34038.1 gb:L19436.1 /REP_ORG=O. sativa	AK104160.1	XM_483324(11)	XM_483324 // Oryza sativa (japonica cultivar-group), mRNA. // refseq // 11 // --- /// LOC_Os08g40260.1 // SBP domain containing protein, expressed // tigr_pseudomol_4 // 11 // ---
Os.12388.1.S1_at	11636.2	P	11544.8	P	1.01		gb:AF039573.1 /DB_XREF=gi:2773153 /GEN=Asr1 /TID=Os.12388.1 /CNT=281 /FEA=FLmRNA /TIER=FL+Stack /STK=6 /UG=Os.12388 /DEF=Oryza sativa abscisic acid- and stress-inducible protein (Asr1) mRNA, complete cds. /PROD=abscisic acid- and stress-inducible protein /FL=gb:AK119547.1 gb:AK064892.1 gb:AK104677.1 gb:AK119208.1 gb:AF039573.1 /REP_ORG=O. sativa	AF039573.1	AK119547(11)	AK119547 // Oryza sativa (japonica cultivar-group) cDNA clone:001-207-A11, full insert sequence. // gb // 11 // --- /// LOC_Os11g06720.1 // ABA/WDS induced protein, expressed // tigr_pseudomol_4 // 11 // ---
Os.12388.1.S1_x_at	10724.6	P	10576.8	P	1.01		gb:AF039573.1 /DB_XREF=gi:2773153 /GEN=Asr1 /TID=Os.12388.1 /CNT=281 /FEA=FLmRNA /TIER=FL+Stack /STK=6 /UG=Os.12388 /DEF=Oryza sativa abscisic acid- and stress-inducible protein (Asr1) mRNA, complete cds. /PROD=abscisic acid- and stress-inducible protein /FL=gb:AK119547.1 gb:AK064892.1 gb:AK104677.1 gb:AK119208.1 gb:AF039573.1 /REP_ORG=O. sativa	AF039573.1	AK119547(11)	AK119547 // Oryza sativa (japonica cultivar-group) cDNA clone:001-207-A11, full insert sequence. // gb // 11 // --- /// LOC_Os11g06720.1 // ABA/WDS induced protein, expressed // tigr_pseudomol_4 // 11 // ---
Os.12393.2.S1_at	9665.92	P	10067.3	P	-1.04		gb:D30763.1 /DB_XREF=gi:505134 /TID=Os.12393.2 /CNT=205 /FEA=FLmRNA /TIER=FL+Stack /STK=6 /UG=Os.12393 /DEF=Oryza sativa (japonica cultivar-group) mRNA for ferredoxin, complete cds. /PROD=ferredoxin /FL=gb:AK119605.1 gb:AY072818.1 gb:AK119206.1 gb:D30763.1 gb:AK061654.1 gb:AK119709.1 gb:AK120393.1 /REP_ORG=O. sativa	D30763.1	D30763(10),XM_479678(10),XM_507082(10),XM_507558(10),XM_507559(10)	AY072818 // Oryza sativa anti-disease protein 1 (ADI1) mRNA, complete cds. // gb // 10 // --- /// D30763 // Oryza sativa (japonica cultivar-group) mRNA for ferredoxin, complete cds. // gb // 10 // --- /// XM_507082 // PREDICTED Oryza sativa (japonica cultivar-group), OJ1300_E01.1 mRNA. // refseq // 10 // --- /// XM_507558 // PREDICTED Oryza sativa (japonica cultivar-group), OJ1300_E01.1 mRNA. // …
Os.12393.2.S1_s_at	8974.11	P	9579.33	P	-1.07		gb:D30763.1 /DB_XREF=gi:505134 /TID=Os.12393.2 /CNT=205 /FEA=FLmRNA /TIER=FL+Stack /STK=6 /UG=Os.12393 /DEF=Oryza sativa (japonica cultivar-group) mRNA for ferredoxin, complete cds. /PROD=ferredoxin /FL=gb:AK119605.1 gb:AY072818.1 gb:AK119206.1 gb:D30763.1 gb:AK061654.1 gb:AK119709.1 gb:AK120393.1 /REP_ORG=O. sativa	D30763.1	D30763(11),XM_479678(11),XM_507082(11),XM_507558(11),XM_507559(11)	AY072818 // Oryza sativa anti-disease protein 1 (ADI1) mRNA, complete cds. // gb // 11 // --- /// D30763 // Oryza sativa (japonica cultivar-group) mRNA for ferredoxin, complete cds. // gb // 11 // --- /// AF010320 // Oryza sativa ferredoxin mRNA, complete cds. // gb // 11 // --- /// XM_507082 // PREDICTED Oryza sativa (japonica cultivar-group), OJ1300_E01.1 mRNA. // refseq // 11 // --- /// XM_507…
Os.12393.2.S1_x_at	10770.5	P	10569.9	P	1.02		gb:D30763.1 /DB_XREF=gi:505134 /TID=Os.12393.2 /CNT=205 /FEA=FLmRNA /TIER=FL+Stack /STK=6 /UG=Os.12393 /DEF=Oryza sativa (japonica cultivar-group) mRNA for ferredoxin, complete cds. /PROD=ferredoxin /FL=gb:AK119605.1 gb:AY072818.1 gb:AK119206.1 gb:D30763.1 gb:AK061654.1 gb:AK119709.1 gb:AK120393.1 /REP_ORG=O. sativa	D30763.1	D30763(11),XM_479678(11),XM_507082(11),XM_507558(11),XM_507559(11)	AY072818 // Oryza sativa anti-disease protein 1 (ADI1) mRNA, complete cds. // gb // 10 // --- /// D30763 // Oryza sativa (japonica cultivar-group) mRNA for ferredoxin, complete cds. // gb // 11 // --- /// XM_507082 // PREDICTED Oryza sativa (japonica cultivar-group), OJ1300_E01.1 mRNA. // refseq // 11 // --- /// XM_507558 // PREDICTED Oryza sativa (japonica cultivar-group), OJ1300_E01.1 mRNA. // …
Os.4831.1.S1_a_at	5775.5	P	5996.81	P	-1.04		gb:AF145053.1 /DB_XREF=gi:6525064 /GEN=tufA /TID=Os.4831.1 /CNT=68 /FEA=FLmRNA /TIER=FL+Stack /STK=6 /UG=Os.4831 /DEF=Oryza sativa chloroplast translational elongation factor Tu (tufA) mRNA, complete cds; nuclear gene for chloroplast product. /PROD=chloroplast translational elongation factor Tu /FL=gb:AF145053.1 gb:AK104785.1 gb:AK119587.1 gb:AK064937.1 /REP_ORG=O. sativa	AF145053.1	XM_506850(11),XM_507491(11),XM_466527(11),XM_466528(11),LOC_Os02g38210.1(11)	XM_506850 // PREDICTED Oryza sativa (japonica cultivar-group), OJ1126_D09.31-2 mRNA. // refseq // 11 // --- /// XM_507491 // PREDICTED Oryza sativa (japonica cultivar-group), OJ1126_D09.31-2 mRNA. // refseq // 11 // --- /// XM_466527 // Oryza sativa (japonica cultivar-group), mRNA. // refseq // 11 // --- /// XM_466528 // Oryza sativa (japonica cultivar-group), mRNA. // refseq // 11 // --- /// LOC…
Os.12610.1.S1_at	5422.16	P	5565.69	P	-1.03		gb:AF155333.2 /DB_XREF=gi:5148935 /TID=Os.12610.1 /CNT=96 /FEA=FLmRNA /TIER=FL+Stack /STK=6 /UG=Os.12610 /DEF=Oryza sativa NADP-specific isocitrate dehydrogenase mRNA, complete cds. /PROD=NADP-specific isocitrate dehydrogenase /FL=gb:AF155333.2 gb:AK061752.1 /REP_ORG=O. sativa	AF155333.2	NM_192424	LOC_Os01g46610.1 // Isocitrate dehydrogenase, chloroplast precursor, putative, expressed // tigr_pseudomol_4 // 11 // ---
Os.3420.1.S1_at	4624.59	P	3968.76	P	1.17		gb:AB047313.1 /DB_XREF=gi:30409355 /GEN=OsRAc1 /TID=Os.3420.1 /CNT=45 /FEA=FLmRNA /TIER=FL+Stack /STK=6 /UG=Os.3420 /DEF=Oryza sativa (japonica cultivar-group) OsRAc1 mRNA for actin, complete cds. /PROD=actin /FL=gb:AK100267.1 gb:AK058421.1 gb:AB047313.1 /REP_ORG=O. sativa	AB047313.1	XM_469569(11)	XM_469569 // Oryza sativa (japonica cultivar-group), mRNA. // refseq // 11 // --- /// LOC_Os03g50890.1 // Actin-1, putative, expressed // tigr_pseudomol_4 // 11 // ---
Os.3420.1.S1_s_at	5867.23	P	5290.33	P	1.11		gb:AB047313.1 /DB_XREF=gi:30409355 /GEN=OsRAc1 /TID=Os.3420.1 /CNT=45 /FEA=FLmRNA /TIER=FL+Stack /STK=6 /UG=Os.3420 /DEF=Oryza sativa (japonica cultivar-group) OsRAc1 mRNA for actin, complete cds. /PROD=actin /FL=gb:AK100267.1 gb:AK058421.1 gb:AB047313.1 /REP_ORG=O. sativa	AB047313.1	XM_469569(11)	XM_469569 // Oryza sativa (japonica cultivar-group), mRNA. // refseq // 11 // --- /// LOC_Os03g50890.1 // Actin-1, putative, expressed // tigr_pseudomol_4 // 11 // ---
Os.5933.1.S1_at	3544.06	P	4488.61	P	-1.27		gb:AY554029.1 /DB_XREF=gi:46242598 /GEN=hox16 /TID=Os.5933.1 /CNT=51 /FEA=FLmRNA /TIER=FL+Stack /STK=6 /UG=Os.5933 /DEF=Oryza sativa (japonica cultivar-group) clone R4057 Hox16 (hox16) mRNA, complete cds. /PROD=Hox16 /FL=gb:AY559045.1 gb:AK119592.1 gb:AK058364.1 gb:AY554029.1 /REP_ORG=O. sativa	AY554029.1	XM_467603	LOC_Os02g49700.2 // Homeobox domain containing protein, expressed // tigr_pseudomol_4 // 0 // chr02|11668:30326433-30328616(+) /// LOC_Os02g49700.1 // Homeobox domain containing protein, expressed // tigr_pseudomol_4 // 0 // chr02|11668:30326414-30328616(+) /// XM_467603 // Oryza sativa (japonica cultivar-group), mRNA. // refseq // 0 // chr02|11668:30326911-30328598(+)
Os.1606.1.S1_at	2015.13	P	1359.29	P	1.48		gb:AK111969.1 /DB_XREF=gi:37988632 /TID=Os.1606.1 /CNT=31 /FEA=FLmRNA /TIER=FL+Stack /STK=6 /UG=Os.1606 /UG_TITLE=(japonica cultivar-group) OsTATC (B1080D07.14), mRNA /DEF=Oryza sativa (japonica cultivar-group) cDNA clone:006-211-C11, full insert sequence. /FL=gb:AY303697.1 gb:AK111969.1 /REP_ORG=O. sativa	AK111969.1	XM_474202	LOC_Os04g56430.1 // receptor-like protein kinase 6, putative, expressed // tigr_pseudomol_4 // 11 // ---
Os.11944.1.S2_s_at	1878.27	P	3127.29	P	-1.66		gb:AK058899.1 /DB_XREF=gi:32968917 /TID=Os.11944.1 /CNT=53 /FEA=FLmRNA /TIER=FL+Stack /STK=6 /UG=Os.11944 /UG_TITLE=(japonica cultivar-group) DRE binding factor 2 (DBF2) mRNA, complete cds /DEF=Oryza sativa (japonica cultivar-group) cDNA clone:001-008-A04, full insert sequence. /FL=gb:AY305028.1 gb:AK070758.1 gb:AK058899.1 /REP_ORG=O. sativa	AK058899.1	AK058899(11)	AK058899 // Oryza sativa (japonica cultivar-group) cDNA clone:001-008-A04, full insert sequence. // gb // 11 // --- /// AK061033 // Oryza sativa (japonica cultivar-group) cDNA clone:006-204-H09, full insert sequence. // gb // 11 // --- /// LOC_Os09g20350.1 // AP2 domain containing protein, expressed // tigr_pseudomol_4 // 11 // ---
Os.11944.1.S1_at	692.2	P	2027.58	P	-2.93	*	gb:AK070758.1 /DB_XREF=gi:32980781 /TID=Os.11944.1 /CNT=53 /FEA=FLmRNA /TIER=FL /STK=1 /UG=Os.11944 /UG_TITLE=(japonica cultivar-group) DRE binding factor 2 (DBF2) mRNA, complete cds /DEF=Oryza sativa (japonica cultivar-group) cDNA clone:J023067F14, full insert sequence. /FL=gb:AY305028.1 gb:AK070758.1 gb:AK058899.1 /REP_ORG=O. sativa	AK070758.1	AK070758(11)	AK070758 // Oryza sativa (japonica cultivar-group) cDNA clone:J023067F14, full insert sequence. // gb // 11 // --- /// LOC_Os09g20350.1 // AP2 domain containing protein, expressed // tigr_pseudomol_4 // 11 // ---
Os.10803.1.S2_at	2721.69	P	2233.13	P	1.22		gb:U27350.1 /DB_XREF=gi:1009709 /GEN=Pdc2 /TID=Os.10803.1 /CNT=51 /FEA=FLmRNA /TIER=FL+Stack /STK=6 /UG=Os.10803 /DEF=Oryza sativa pyruvate decarboxylase 2 (Pdc2) mRNA, complete cds. /PROD=pyruvate decarboxylase 2 /FL=gb:AK119500.1 gb:U27350.1 gb:AK101594.1 /REP_ORG=O. sativa	U27350.1	AK101594(10)	AK101594 // Oryza sativa (japonica cultivar-group) cDNA clone:J033051F01, full insert sequence. // gb // 10 // --- /// LOC_Os03g18220.1 // Pyruvate decarboxylase isozyme 2, putative, expressed // tigr_pseudomol_4 // 10 // ---
Os.10803.1.S1_at	154.3	A	400.7	P	-2.6	*	gb:AK119500.1 /DB_XREF=gi:37989123 /TID=Os.10803.1 /CNT=51 /FEA=FLmRNA /TIER=FL /STK=1 /UG=Os.10803 /UG_TITLE=Pyruvate decarboxylase 2 (Pdc2) mRNA, complete cds /DEF=Oryza sativa (japonica cultivar-group) cDNA clone:001-134-E07, full insert sequence. /FL=gb:AK119500.1 gb:U27350.1 gb:AK101594.1 /REP_ORG=O. sativa	AK119500.1	AK101594(11)	AK101594 // Oryza sativa (japonica cultivar-group) cDNA clone:J033051F01, full insert sequence. // gb // 11 // --- /// LOC_Os03g18220.1 // Pyruvate decarboxylase isozyme 2, putative, expressed // tigr_pseudomol_4 // 11 // ---
Os.12701.1.S2_at	5130.89	P	6575.56	P	-1.28		gb:AK071913.1 /DB_XREF=gi:32981936 /TID=Os.12701.1 /CNT=50 /FEA=FLmRNA /TIER=FL+Stack /STK=6 /UG=Os.12701 /UG_TITLE=(japonica cultivar-group) mRNA for oryzain alpha, complete cds /DEF=Oryza sativa (japonica cultivar-group) cDNA clone:J013065M08, full insert sequence. /FL=gb:AK071913.1 gb:AK098910.1 gb:D90406.1 gb:AK061729.1 gb:AK121500.1 /REP_ORG=O. sativa	AK071913.1	XM_474131	LOC_Os04g55650.1 // Low-temperature-induced cysteine proteinase precursor, putative, expressed // tigr_pseudomol_4 // 11 // --- /// LOC_Os04g55650.2 // Low-temperature-induced cysteine proteinase precursor, putative, expressed // tigr_pseudomol_4 // 11 // ---
Os.12701.1.S1_at	264.86	P	1387.22	P	-5.24	*	gb:AK121500.1 /DB_XREF=gi:37991123 /TID=Os.12701.1 /CNT=50 /FEA=FLmRNA /TIER=FL /STK=1 /UG=Os.12701 /UG_TITLE=(japonica cultivar-group) mRNA for oryzain alpha, complete cds /DEF=Oryza sativa (japonica cultivar-group) cDNA clone:J033022A11, full insert sequence. /FL=gb:AK071913.1 gb:AK098910.1 gb:D90406.1 gb:AK061729.1 gb:AK121500.1 /REP_ORG=O. sativa	AK121500.1	XM_474131(11)	XM_474131 // Oryza sativa (japonica cultivar-group), predicted mRNA. // refseq // 11 // --- /// LOC_Os04g55650.1 // Low-temperature-induced cysteine proteinase precursor, putative, expressed // tigr_pseudomol_4 // 11 // --- /// LOC_Os04g55650.2 // Low-temperature-induced cysteine proteinase precursor, putative, expressed // tigr_pseudomol_4 // 11 // ---
Os.12691.1.A1_a_at	3800.92	P	4666.89	P	-1.23		gb:AK101076.1 /DB_XREF=gi:32986285 /TID=Os.12691.1 /CNT=27 /FEA=FLmRNA /TIER=FL+Stack /STK=6 /UG=Os.12691 /UG_TITLE=(japonica cultivar-group) OsEIL1 mRNA for ethylene-insensitive-3-like protein, complete cds /DEF=Oryza sativa (japonica cultivar-group) cDNA clone:J033024C06, full insert sequence. /FL=gb:AK101076.1 gb:AB074971.1 /REP_ORG=O. sativa	AK101076.1	AK060826(11),AK072465(11),AK101076(11),AK103227(11)	AK060826 // Oryza sativa (japonica cultivar-group) cDNA clone:001-034-B06, full insert sequence. // gb // 11 // --- /// AK072465 // Oryza sativa (japonica cultivar-group) cDNA clone:J023116C13, full insert sequence. // gb // 11 // --- /// AK101076 // Oryza sativa (japonica cultivar-group) cDNA clone:J033024C06, full insert sequence. // gb // 11 // --- /// AK103227 // Oryza sativa (japonica cultiv…
Os.12691.1.A1_x_at	2274.24	P	2707.4	P	-1.19		gb:AK101076.1 /DB_XREF=gi:32986285 /TID=Os.12691.1 /CNT=27 /FEA=FLmRNA /TIER=FL+Stack /STK=6 /UG=Os.12691 /UG_TITLE=(japonica cultivar-group) OsEIL1 mRNA for ethylene-insensitive-3-like protein, complete cds /DEF=Oryza sativa (japonica cultivar-group) cDNA clone:J033024C06, full insert sequence. /FL=gb:AK101076.1 gb:AB074971.1 /REP_ORG=O. sativa	AK101076.1	AK101076(11)	AK101076 // Oryza sativa (japonica cultivar-group) cDNA clone:J033024C06, full insert sequence. // gb // 11 // --- /// LOC_Os03g20780.1 // ETHYLENE-INSENSITIVE3-like 1 protein, putative, expressed // tigr_pseudomol_4 // 11 // --- /// LOC_Os03g20780.2 // ETHYLENE-INSENSITIVE3-like 1 protein, putative, expressed // tigr_pseudomol_4 // 11 // ---
Os.3729.1.S1_at	5830.31	P	986.25	P	5.91	*	gb:AB059238.1 /DB_XREF=gi:15887005 /GEN=IAI2 /TID=Os.3729.1 /CNT=24 /FEA=FLmRNA /TIER=FL+Stack /STK=6 /UG=Os.3729 /DEF=Oryza sativa IAI2 mRNA for wound induced protein homolog, complete cds. /PROD=wound induced protein homolog /FL=gb:AK059239.1 gb:AB059238.1 /REP_ORG=O. sativa	AB059238.1	NM_184250(10)	NM_184250 // Oryza sativa (japonica cultivar-group), mRNA. // refseq // 10 // --- /// LOC_Os01g04050.1 // Bowman-Birk type wound-induced proteinase inhibitor WIP1 precursor, putative, expressed // tigr_pseudomol_4 // 11 // ---
Os.3416.1.S1_a_at	840.49	P	1073.44	P	-1.28		gb:AB016765.1 /DB_XREF=gi:3410960 /GEN=epsp-s /TID=Os.3416.1 /CNT=30 /FEA=FLmRNA /TIER=FL+Stack /STK=6 /UG=Os.3416 /DEF=Oryza sativa (japonica cultivar-group) mRNA for 3-phosphoshikimate 1-carboxyvinyltransferase, complete cds. /PROD=3-phosphoshikimate 1-carboxyvinyltransferase /FL=gb:AF413082.1 gb:AB016765.1 /REP_ORG=O. sativa	AB016765.1	XM_550613(11)	AB016765 // Oryza sativa (japonica cultivar-group) mRNA for 3-phosphoshikimate 1-carboxyvinyltransferase, complete cds. // gb // 11 // --- /// AY324880 // Oryza sativa (japonica cultivar-group) putative EPSP1 mRNA, partial cds. // gb // 11 // --- /// XM_550613 // Oryza sativa (japonica cultivar-group), mRNA. // refseq // 11 // --- /// LOC_Os06g04280.1 // 3-phosphoshikimate 1-carboxyvinyltransfera…
Os.3416.1.S1_at	1598.18	P	1399.92	P	1.14		gb:AB016765.1 /DB_XREF=gi:3410960 /GEN=epsp-s /TID=Os.3416.1 /CNT=30 /FEA=FLmRNA /TIER=FL+Stack /STK=6 /UG=Os.3416 /DEF=Oryza sativa (japonica cultivar-group) mRNA for 3-phosphoshikimate 1-carboxyvinyltransferase, complete cds. /PROD=3-phosphoshikimate 1-carboxyvinyltransferase /FL=gb:AF413082.1 gb:AB016765.1 /REP_ORG=O. sativa	AB016765.1	AB016765(11)	AB016765 // Oryza sativa (japonica cultivar-group) mRNA for 3-phosphoshikimate 1-carboxyvinyltransferase, complete cds. // gb // 11 // --- /// LOC_Os06g04280.1 // 3-phosphoshikimate 1-carboxyvinyltransferase, chloroplast precursor, putative, expressed // tigr_pseudomol_4 // 11 // ---
Os.26409.1.S1_a_at	484.09	P	466.61	P	1.04		gb:AK070934.1 /DB_XREF=gi:32980957 /TID=Os.26409.1 /CNT=35 /FEA=FLmRNA /TIER=FL+Stack /STK=6 /UG=Os.26409 /UG_TITLE=O.sativa mRNA for chilling-inducible protein /DEF=Oryza sativa (japonica cultivar-group) cDNA clone:J023064K13, full insert sequence. /FL=gb:AY224436.1 gb:AK070934.1 /REP_ORG=O. sativa	AK070934.1	AK070934(11)	AK070934 // Oryza sativa (japonica cultivar-group) cDNA clone:J023064K13, full insert sequence. // gb // 11 // --- /// LOC_Os11g04520.1 // TAP42-like family protein, expressed // tigr_pseudomol_4 // 11 // --- /// LOC_Os12g04290.1 // TAP42-like family protein, expressed // tigr_pseudomol_4 // 11 // ---
Os.26409.2.S1_s_at	1134.81	P	1053.39	P	1.08		gb:AK058901.1 /DB_XREF=gi:32968919 /TID=Os.26409.2 /CNT=1 /FEA=FLmRNA /TIER=FL /STK=1 /UG=Os.26409 /UG_TITLE=O.sativa mRNA for chilling-inducible protein /DEF=Oryza sativa (japonica cultivar-group) cDNA clone:001-008-A08, full insert sequence. /FL=gb:AK058901.1 /REP_ORG=O. sativa	AK058901.1	AK070934(11),Z54153(9)	Z54153 // O.sativa mRNA for chilling-inducible protein. // gb // 9 // --- /// AK070934 // Oryza sativa (japonica cultivar-group) cDNA clone:J023064K13, full insert sequence. // gb // 11 // --- /// LOC_Os11g04520.1 // TAP42-like family protein, expressed // tigr_pseudomol_4 // 11 // --- /// LOC_Os11g04520.2 // TAP42-like family protein, expressed // tigr_pseudomol_4 // 9 // --- /// LOC_Os11g04520.…
Os.3706.1.S1_at	2664.38	P	1996.88	P	1.33		gb:AB026562.1 /DB_XREF=gi:8671499 /GEN=OsPAG1 /TID=Os.3706.1 /CNT=31 /FEA=FLmRNA /TIER=FL+Stack /STK=6 /UG=Os.3706 /DEF=Oryza sativa (japonica cultivar-group) OsPAG1 mRNA for alpha 7 subunit of 20S proteasome, complete cds. /PROD=alpha 7 subunit of 20S proteasome /FL=gb:AK103541.1 gb:AK061784.1 gb:AB026562.1 /REP_ORG=O. sativa	AB026562.1	NM_191042	LOC_Os01g59600.1 // Proteasome subunit alpha type 3, putative, expressed // tigr_pseudomol_4 // 11 // --- /// LOC_Os01g59600.2 // Proteasome subunit alpha type 3, putative, expressed // tigr_pseudomol_4 // 11 // ---
Os.2247.1.S1_at	5880.08	P	5514.38	P	1.07		gb:AF093630.1 /DB_XREF=gi:3885883 /GEN=RPL21 /TID=Os.2247.1 /CNT=21 /FEA=FLmRNA /TIER=FL+Stack /STK=6 /UG=Os.2247 /DEF=Oryza sativa 60S ribosomal protein L21 (RPL21) mRNA, complete cds. /PROD=60S ribosomal protein L21 /FL=gb:AF093630.1 /REP_ORG=O. sativa	AF093630.1	NM_196917(11)	AF093630 // Oryza sativa 60S ribosomal protein L21 (RPL21) mRNA, complete cds. // gb // 11 // --- /// NM_196917 // Oryza sativa (japonica cultivar-group) 60S ribosomal protein L21 (OSJNBa0006L06.3), mRNA. // refseq // 11 // --- /// LOC_Os10g32820.1 // 60S ribosomal protein L21, putative, expressed // tigr_pseudomol_4 // 11 // ---
Os.27893.1.S2_at	1511.35	P	1789.84	P	-1.18		gb:AK060771.1 /DB_XREF=gi:32970789 /TID=Os.27893.1 /CNT=25 /FEA=FLmRNA /TIER=FL+Stack /STK=6 /UG=Os.27893 /UG_TITLE=(japonica cultivar-group) kiaa0078 protein (P0674H09.22), mRNA /DEF=Oryza sativa (japonica cultivar-group) cDNA clone:001-033-B04, full insert sequence. /FL=gb:AY318757.1 gb:AK072812.1 gb:AY288943.1 gb:AK060771.1 gb:AK099099.1 gb:AK072409.1 /REP_ORG=O. sativa	AK060771.1	AK072812(10)	AK072812 // Oryza sativa (japonica cultivar-group) cDNA clone:J023142N24, full insert sequence. // gb // 10 // --- /// LOC_Os01g67250.1 // N terminus of Rad21/Rec8 like protein, expressed // tigr_pseudomol_4 // 11 // ---
Os.27893.1.S1_at	22.17	A	50.22	P	-2.27	*	gb:AK072409.1 /DB_XREF=gi:32982432 /TID=Os.27893.1 /CNT=25 /FEA=FLmRNA /TIER=FL /STK=1 /UG=Os.27893 /UG_TITLE=(japonica cultivar-group) kiaa0078 protein (P0674H09.22), mRNA /DEF=Oryza sativa (japonica cultivar-group) cDNA clone:J023083F05, full insert sequence. /FL=gb:AY318757.1 gb:AK072812.1 gb:AY288943.1 gb:AK060771.1 gb:AK099099.1 gb:AK072409.1 /REP_ORG=O. sativa	AK072409.1	AK072812(10)	AK072812 // Oryza sativa (japonica cultivar-group) cDNA clone:J023142N24, full insert sequence. // gb // 10 // --- /// LOC_Os01g67250.1 // N terminus of Rad21/Rec8 like protein, expressed // tigr_pseudomol_4 // 11 // --- /// LOC_Os01g67250.2 // N terminus of Rad21/Rec8 like protein, expressed // tigr_pseudomol_4 // 11 // ---
Os.170.1.S1_at	578.7	P	308.97	P	1.87		gb:AB003195.1 /DB_XREF=gi:2425169 /TID=Os.170.1 /CNT=19 /FEA=FLmRNA /TIER=FL+Stack /STK=6 /UG=Os.170 /DEF=Oryza sativa (japonica cultivar-group) mRNA for basic class III chitinase OsChib3b, complete cds. /PROD=basic class III chitinase OsChib3b /FL=gb:AK099172.1 gb:AK058878.1 gb:AB003195.1 gb:AK103976.1 gb:AK104120.1 gb:D55711.1 /REP_ORG=O. sativa	AB003195.1	NM_190699	LOC_Os01g64110.1 // Hevamine A precursor, putative, expressed // tigr_pseudomol_4 // 11 // ---
Os.6039.1.S1_at	1190.99	P	1310.69	P	-1.1		gb:AB101648.1 /DB_XREF=gi:31339102 /GEN=Roc5 /TID=Os.6039.1 /CNT=18 /FEA=FLmRNA /TIER=FL+Stack /STK=6 /UG=Os.6039 /DEF=Oryza sativa (japonica cultivar-group) Roc5 mRNA for GL2-type homeodomain protein, complete cds. /PROD=GL2-type homeodomain protein /FL=gb:AK111544.1 gb:AB101648.1 /REP_ORG=O. sativa	AB101648.1	AK111544(11)	AK111544 // Oryza sativa (japonica cultivar-group) cDNA clone:J013045A10, full insert sequence. // gb // 11 // --- /// LOC_Os02g45250.1 // START domain containing protein, expressed // tigr_pseudomol_4 // 11 // ---
Os.5694.1.S1_at	6725.58	P	9144.91	P	-1.36		gb:AK105925.1 /DB_XREF=gi:32991134 /TID=Os.5694.1 /CNT=16 /FEA=FLmRNA /TIER=FL+Stack /STK=6 /UG=Os.5694 /UG_TITLE=(japonica cultivar-group) isolate 23496 H+-transporting ATP synthase chain 9-like protein mRNA, complete cds /DEF=Oryza sativa (japonica cultivar-group) cDNA clone:001-205-A08, full insert sequence. /FL=gb:AK066019.1 gb:AY224460.1 gb:AK105925.1 /REP_ORG=O. sativa	AK105925.1	AK066019(9)	AK066019 // Oryza sativa (japonica cultivar-group) cDNA clone:J013049M17, full insert sequence. // gb // 9 // --- /// LOC_Os03g17070.1 // ATP synthase B chain, chloroplast precursor, putative, expressed // tigr_pseudomol_4 // 11 // ---
Os.1385.1.S1_at	1765.64	P	2087.38	P	-1.18		gb:AF443600.1 /DB_XREF=gi:17149107 /TID=Os.1385.1 /CNT=14 /FEA=FLmRNA /TIER=FL+Stack /STK=6 /UG=Os.1385 /DEF=Oryza sativa endo-1,3-beta-glucanase mRNA, complete cds. /PROD=endo-1,3-beta-glucanase /FL=gb:AK070056.1 gb:AF443600.1 gb:AF030166.1 /REP_ORG=O. sativa	AF443600.1	NM_189747	LOC_Os01g71670.1 // Glucan endo-1,3-beta-glucosidase GII precursor, putative, expressed // tigr_pseudomol_4 // 10 // ---
Os.3400.1.S1_s_at	292.59	P	192.96	P	1.52		gb:AB001888.1 /DB_XREF=gi:3618319 /TID=Os.3400.1 /CNT=19 /FEA=FLmRNA /TIER=FL+Stack /STK=6 /UG=Os.3400 /DEF=Oryza sativa (japonica cultivar-group) mRNA for zinc finger protein, complete cds, clone:S3574. /PROD=zinc finger protein /FL=gb:AK071630.1 gb:AB001888.1 /REP_ORG=O. sativa	AB001888.1	XM_467550(10)	XM_467550 // Oryza sativa (japonica cultivar-group), mRNA. // refseq // 10 // --- /// LOC_Os02g49230.1 // CCT motif family protein, expressed // tigr_pseudomol_4 // 11 // --- /// LOC_Os02g49230.3 // CCT motif family protein, expressed // tigr_pseudomol_4 // 11 // --- /// LOC_Os02g49230.4 // CCT motif family protein, expressed // tigr_pseudomol_4 // 11 // --- /// LOC_Os02g49230.5 // CCT motif fami…
Os.15703.1.S1_at	1622.08	P	1279.33	P	1.27		gb:AB031299.1 /DB_XREF=gi:18146836 /GEN=Os21D7 /TID=Os.15703.1 /CNT=14 /FEA=FLmRNA /TIER=FL+Stack /STK=6 /UG=Os.15703 /DEF=Oryza sativa (japonica cultivar-group) Os21D7 mRNA, complete cds. /PROD=21D7 /FL=gb:AK100985.1 gb:AK101536.1 gb:AK059017.1 gb:AB031299.1 /REP_ORG=O. sativa	AB031299.1	AK101536(11)	AK101536 // Oryza sativa (japonica cultivar-group) cDNA clone:J033048E17, full insert sequence. // gb // 11 // --- /// LOC_Os09g37000.1 // 26S proteasome non-ATPase regulatory subunit 3, putative, expressed // tigr_pseudomol_4 // 11 // ---
Os.15306.1.S1_a_at	1179.81	P	1343.16	P	-1.14		gb:AK071221.1 /DB_XREF=gi:32981244 /TID=Os.15306.1 /CNT=12 /FEA=FLmRNA /TIER=FL+Stack /STK=6 /UG=Os.15306 /UG_TITLE=(japonica cultivar-group) P0456B03.1 (P0456B03.1), mRNA /DEF=Oryza sativa (japonica cultivar-group) cDNA clone:J023088C02, full insert sequence. /FL=gb:AB096083.1 gb:AK060461.1 gb:AK071221.1 /REP_ORG=O. sativa	AK071221.1	XM_482470(11)	XM_482470 // Oryza sativa (japonica cultivar-group), mRNA. // refseq // 11 // --- /// LOC_Os08g32870.1 // Betaine-aldehyde dehydrogenase, chloroplast precursor, putative, expressed // tigr_pseudomol_4 // 11 // ---
Os.4987.1.S1_at	184.97	P	258.89	P	-1.4		gb:AY382617.1 /DB_XREF=gi:37030051 /GEN=APx3 /TID=Os.4987.1 /CNT=11 /FEA=FLmRNA /TIER=FL+Stack /STK=6 /UG=Os.4987 /DEF=Oryza sativa (indica cultivar-group) putative peroxisome-bound ascorbate peroxidase (APx3) mRNA, complete cds. /PROD=putative peroxisome-bound ascorbate peroxidase /FL=gb:AY382617.1 /REP_ORG=O. sativa	AY382617.1	XM_474945(9)	XM_474945 // Oryza sativa (japonica cultivar-group), predicted mRNA. // refseq // 9 // --- /// LOC_Os04g14680.1 // L-ascorbate peroxidase 3, putative, expressed // tigr_pseudomol_4 // 11 // ---
Os.8502.7.S1_x_at	74.77	A	116.51	P	-1.56		gb:BI804490 /DB_XREF=gi:16577194 /DB_XREF=H138C11 /CLONE=H138C11 /TID=Os.8502.7 /CNT=24 /FEA=EST /TIER=Stack /STK=22 /UG=Os.8502 /UG_TITLE=MRNA for prolamin, complete cds, clone:lambda RM4 /REP_ORG=O. sativa	BI804490	AF042201(9),M23744(11),Y00747(10)	Chr05_2120 // FgeneSH predicted gene of japonica from BGI-RIS length = 453 // bgi_ris // 10 // --- /// Chr05_2121 // FgeneSH predicted gene of japonica from BGI-RIS length = 453 // bgi_ris // 11 // --- /// Chr05_2122 // FgeneSH predicted gene of japonica from BGI-RIS length = 453 // bgi_ris // 11 // --- /// Chr05_2123 // FgeneSH predicted gene of japonica from BGI-RIS length = 453 // bgi_ris // 9…
Os.2209.1.S1_at	429.44	P	439.08	P	-1.02		gb:AF032971.1 /DB_XREF=gi:2655284 /GEN=GER1 /TID=Os.2209.1 /CNT=15 /FEA=FLmRNA /TIER=FL+Stack /STK=6 /UG=Os.2209 /DEF=Oryza sativa germin-like protein 1 (GER1) mRNA, complete cds. /PROD=germin-like protein 1 /FL=gb:AF032971.1 gb:AK059338.1 /REP_ORG=O. sativa	AF032971.1	XM_480453(11)	XM_480453 // Oryza sativa (japonica cultivar-group), mRNA. // refseq // 11 // --- /// LOC_Os08g08980.1 // Germin-like protein subfamily 1 member 7 precursor, putative, expressed // tigr_pseudomol_4 // 11 // ---
Os.10166.1.S1_at	1236.9	P	1677.99	P	-1.36		gb:AB096140.1 /DB_XREF=gi:30793456 /GEN=chia4a /TID=Os.10166.1 /CNT=14 /FEA=FLmRNA /TIER=FL+Stack /STK=6 /UG=Os.10166 /DEF=Oryza sativa (japonica cultivar-group) chia4a mRNA for chitinase, complete cds. /PROD=chitinase /FL=gb:AK104426.1 gb:AK071013.1 gb:AK104242.1 gb:AB096140.1 /REP_ORG=O. sativa	AB096140.1	XM_473013	LOC_Os04g41680.1 // Endochitinase A precursor, putative, expressed // tigr_pseudomol_4 // 11 // ---
Os.4766.1.S1_at	147.28	P	54.74	P	2.69	*	gb:AK103834.1 /DB_XREF=gi:32989043 /TID=Os.4766.1 /CNT=15 /FEA=FLmRNA /TIER=FL+Stack /STK=6 /UG=Os.4766 /UG_TITLE=(japonica cultivar-group) putative zinc finger protein ID1 (OSJNBa0006I13.11), mRNA /DEF=Oryza sativa (japonica cultivar-group) cDNA clone:J033148E16, full insert sequence. /FL=gb:AK103834.1 gb:AF050200.1 gb:AK102331.1 /REP_ORG=O. sativa	AK103834.1	AK103834(11)	AK103834 // Oryza sativa (japonica cultivar-group) cDNA clone:J033148E16, full insert sequence. // gb // 11 // --- /// LOC_Os10g28350.1 // 1,2-dihydroxy-3-keto-5-methylthiopentene dioxygenase, putative, expressed // tigr_pseudomol_4 // 11 // ---
Os.38745.1.S1_at	507.32	P	692.83	P	-1.37		gb:AK071838.1 /DB_XREF=gi:32981861 /TID=Os.38745.1 /CNT=16 /FEA=FLmRNA /TIER=FL+Stack /STK=6 /UG=Os.38745 /UG_TITLE=Protein phosphatase 2A mRNA, complete cds /DEF=Oryza sativa (japonica cultivar-group) cDNA clone:J023115P10, full insert sequence. /FL=gb:U49113.1 gb:AK071838.1 /REP_ORG=O. sativa	AK071838.1	LOC_Os06g37660.1(10)	LOC_Os06g37660.1 // Serine/threonine protein phosphatase PP2A-1 catalytic subunit, putative, expressed // tigr_pseudomol_4 // 10 // ---
Os.323.1.S1_at	112.77	P	131.93	P	-1.17		gb:AF251277.1 /DB_XREF=gi:12005672 /GEN=PR-1a /TID=Os.323.1 /CNT=10 /FEA=FLmRNA /TIER=FL+Stack /STK=6 /UG=Os.323 /DEF=Oryza sativa subsp. japonica acidic PR-1 type pathogenesis-related protein PR-1a (PR-1a) mRNA, complete cds. /PROD=acidic PR-1 type pathogenesis-related proteinPR-1a /FL=gb:AF251277.1 /REP_ORG=O. sativa	AF251277.1	XM_476497,XM_476500,LOC_Os07g03710.1	LOC_Os07g03710.1 // Pathogenesis-related protein PRB1-3 precursor, putative, expressed // tigr_pseudomol_4 // 11 // ---
Os.10933.1.S1_at	261.89	P	58.51	P	4.48	*	gb:D26536.1 /DB_XREF=gi:454878 /TID=Os.10933.1 /CNT=12 /FEA=FLmRNA /TIER=FL+Stack /STK=6 /UG=Os.10933 /DEF=Oryza sativa (japonica cultivar-group) mRNA for WSI18 protein induced by water stress, complete cds. /PROD=WSI18 protein induced by water stress /FL=gb:AK073837.1 gb:AK064074.1 gb:D26536.1 /REP_ORG=O. sativa	D26536.1	NM_191640	LOC_Os01g50910.1 // Late embryogenesis abundant protein, expressed // tigr_pseudomol_4 // 11 // --- /// LOC_Os01g50910.2 // Late embryogenesis abundant protein, expressed // tigr_pseudomol_4 // 11 // ---
Os.4184.1.S1_at	35	P	10.7	A	3.27	*	gb:AB028131.1 /DB_XREF=gi:4996643 /TID=Os.4184.1 /CNT=9 /FEA=FLmRNA /TIER=FL+Stack /STK=6 /UG=Os.4184 /DEF=Oryza sativa mRNA for Dof zinc finger protein, complete cds. /PROD=Dof zinc finger protein /FL=gb:AB028131.1 gb:AK107294.1 /REP_ORG=O. sativa	AB028131.1	XM_464857(11)	XM_464857 // Oryza sativa (japonica cultivar-group), mRNA. // refseq // 11 // --- /// LOC_Os02g15350.1 // Dof domain, zinc finger family protein, expressed // tigr_pseudomol_4 // 11 // ---
Os.12290.1.S1_at	3507.79	P	2598.02	P	1.35		gb:D21130.1 /DB_XREF=gi:415316 /GEN=YK704 /TID=Os.12290.1 /CNT=140 /FEA=FLmRNA /TIER=FL /STK=5 /UG=Os.12290 /DEF=Rice mRNA for acidic ribosomal protein P0, complete cds. /PROD=acidic ribosomal protein P0 /FL=gb:AK064857.1 gb:D21130.1 gb:AK062008.1 /REP_ORG=O. sativa	D21130.1	XM_479931(11)	XM_479931 // Oryza sativa (japonica cultivar-group), mRNA. // refseq // 11 // --- /// LOC_Os08g03640.1 // 60S acidic ribosomal protein P0, putative, expressed // tigr_pseudomol_4 // 11 // ---
Os.46402.1.S1_at	3975.58	P	4802.83	P	-1.21		gb:AY554050.1 /DB_XREF=gi:45602862 /GEN=DRR1 /TID=Os.46402.1 /CNT=42 /FEA=FLmRNA /TIER=FL /STK=5 /UG=Os.46402 /DEF=Oryza sativa (japonica cultivar-group) drought-induced hydrophobic protein (DRR1) mRNA, complete cds. /PROD=drought-induced hydrophobic protein /FL=gb:AK121089.1 gb:AY554050.1 /REP_ORG=O. sativa	AY554050.1	AY554050(9),AY607689(10)	AY554050 // Oryza sativa (japonica cultivar-group) drought-induced hydrophobic protein (DRR1) mRNA, complete cds. // gb // 9 // --- /// AY607689 // Oryza sativa (japonica cultivar-group) low temperature-induced low molecular weight integral membrane protein LTI6a mRNA, complete cds. // gb // 10 // --- /// LOC_Os07g44180.1 // Hydrophobic protein LTI6B, putative, expressed // tigr_pseudomol_4 // 11…
Os.6634.1.S1_at	4951.07	P	4563.88	P	1.08		gb:AB050624.1 /DB_XREF=gi:21698921 /TID=Os.6634.1 /CNT=69 /FEA=FLmRNA /TIER=FL /STK=5 /UG=Os.6634 /UG_TITLE=OsAK mRNA for adenosine kinase, complete cds /DEF=Oryza sativa OsAK mRNA for adenosine kinase, complete cds. /FL=gb:AK101791.1 gb:AB050624.1 gb:AK059771.1 gb:AK059188.1 /REP_ORG=O. sativa	AB050624.1	XM_466836(11),XM_506873(11)	XM_466836 // Oryza sativa (japonica cultivar-group), mRNA. // refseq // 11 // --- /// XM_506873 // PREDICTED Oryza sativa (japonica cultivar-group), B1215B07.34 mRNA. // refseq // 11 // --- /// LOC_Os02g41590.1 // Adenosine kinase 2, putative, expressed // tigr_pseudomol_4 // 11 // ---
Os.317.1.S1_at	3077.18	P	2350.84	P	1.31		gb:AB033537.1 /DB_XREF=gi:11094193 /GEN=OsRPT6 /TID=Os.317.1 /CNT=43 /FEA=FLmRNA /TIER=FL /STK=5 /UG=Os.317 /DEF=Oryza sativa (japonica cultivar-group) OsRPT6 mRNA for 26S proteasome regulatory particle triple-A ATPase subunit6, complete cds. /PROD=26S proteasome regulatory particle triple-AATPase subunit6 /FL=gb:AB033537.1 gb:AK102286.1 gb:AK106217.1 gb:AB052887.1 gb:AK061762.1 /REP_ORG=O. sativa	AB033537.1	XM_464561(11),XM_506757(11),XM_507461(11)	XM_506757 // PREDICTED Oryza sativa (japonica cultivar-group), P0544H11.38 mRNA. // refseq // 11 // --- /// XM_464561 // Oryza sativa (japonica cultivar-group), mRNA. // refseq // 11 // --- /// XM_507461 // PREDICTED Oryza sativa (japonica cultivar-group), P0544H11.38 mRNA. // refseq // 11 // --- /// LOC_Os02g11050.1 // 26S protease regulatory subunit 8, putative, expressed // tigr_pseudomol_4 //…
Os.282.1.S1_a_at	1810.21	P	1488.64	P	1.22		gb:AB042550.1 /DB_XREF=gi:10944295 /GEN=oscdpk7 /TID=Os.282.1 /CNT=40 /FEA=FLmRNA /TIER=FL /STK=5 /UG=Os.282 /DEF=Oryza sativa (japonica cultivar-group) mRNA for OsCDPK7, complete cds. /PROD=OsCDPK7 /FL=gb:AB042550.1 gb:AK061881.1 /REP_ORG=O. sativa	AB042550.1	AK061881(11),AK066495(11)	AK061881 // Oryza sativa (japonica cultivar-group) cDNA clone:001-041-E12, full insert sequence. // gb // 11 // --- /// AK066495 // Oryza sativa (japonica cultivar-group) cDNA clone:J013074H04, full insert sequence. // gb // 11 // --- /// LOC_Os04g49510.1 // Calcium-dependent protein kinase, isoform 11, putative, expressed // tigr_pseudomol_4 // 11 // ---
Os.12261.1.S1_a_at	2270.08	P	1580.06	P	1.44		gb:AY256847.1 /DB_XREF=gi:32442210 /GEN=CK1 /TID=Os.12261.1 /CNT=38 /FEA=FLmRNA /TIER=FL /STK=5 /UG=Os.12261 /DEF=Oryza sativa (japonica cultivar-group) CIPK-like protein (CK1) mRNA, complete cds. /PROD=CIPK-like protein /FL=gb:AK111920.1 gb:AY256847.1 gb:AK111929.1 /REP_ORG=O. sativa	AY256847.1	AK111752(11)	AK111752 // Oryza sativa (japonica cultivar-group) cDNA clone:J023050M21, full insert sequence. // gb // 11 // --- /// LOC_Os03g20380.1 // CIPK-like protein 1, putative, expressed // tigr_pseudomol_4 // 11 // --- /// LOC_Os03g20380.2 // CIPK-like protein 1, putative, expressed // tigr_pseudomol_4 // 11 // --- /// LOC_Os03g20380.3 // CIPK-like protein 1, putative, expressed // tigr_pseudomol_4 // …
Os.167.1.S1_at	5053.69	P	5541.13	P	-1.1		gb:D45384.1 /DB_XREF=gi:1747295 /TID=Os.167.1 /CNT=35 /FEA=FLmRNA /TIER=FL /STK=5 /UG=Os.167 /DEF=Oryza sativa mRNA for vacuolar H+-pyrophosphatase, complete cds. /PROD=vacuolar H+-pyrophosphatase /FL=gb:D45384.1 gb:AK066933.1 /REP_ORG=O. sativa	D45384.1	XM_476313	LOC_Os06g08080.1 // Pyrophosphate-energized vacuolar membrane proton pump, putative, expressed // tigr_pseudomol_4 // 11 // --- /// LOC_Os06g08080.2 // Pyrophosphate-energized vacuolar membrane proton pump, putative, expressed // tigr_pseudomol_4 // 11 // ---
Os.12161.1.S1_at	3180.93	P	2501.01	P	1.27		gb:D85317.1 /DB_XREF=gi:2073374 /TID=Os.12161.1 /CNT=38 /FEA=FLmRNA /TIER=FL /STK=5 /UG=Os.12161 /DEF=Oryza sativa (japonica cultivar-group) mRNA for farnesyl pyrophosphate synthase, complete cds. /PROD=farnesyl pyrophosphate synthase /FL=gb:AK061657.1 gb:D85317.1 /REP_ORG=O. sativa	D85317.1	NM_192229	LOC_Os01g50760.1 // Farnesyl pyrophosphate synthetase, putative, expressed // tigr_pseudomol_4 // 11 // ---
Os.18635.1.S1_at	2475.17	P	1964.94	P	1.26		gb:AB071966.1 /DB_XREF=gi:22759583 /GEN=OsMCP /TID=Os.18635.1 /CNT=26 /FEA=FLmRNA /TIER=FL /STK=5 /UG=Os.18635 /DEF=Oryza sativa (japonica cultivar-group) OsMCP mRNA for Moco containing protein, complete cds. /PROD=Moco containing protein /FL=gb:AB071966.1 gb:AK068532.1 gb:AK104910.1 /REP_ORG=O. sativa	AB071966.1	AB071966(10),XM_483475(11)	AB071966 // Oryza sativa (japonica cultivar-group) OsMCP mRNA for Moco containing protein, complete cds. // gb // 10 // --- /// XM_483475 // Oryza sativa (japonica cultivar-group), mRNA. // refseq // 11 // --- /// LOC_Os08g41830.1 // Sulfite oxidase, putative, expressed // tigr_pseudomol_4 // 11 // ---
Os.12268.1.S1_at	2364.97	P	3059.3	P	-1.29		gb:AF049889.1 /DB_XREF=gi:2952327 /GEN=ACO2 /TID=Os.12268.1 /CNT=32 /FEA=FLmRNA /TIER=FL /STK=5 /UG=Os.12268 /DEF=Oryza sativa 1-aminocyclopropane-1-carboxylate oxidase (ACO2) mRNA, complete cds. /PROD=1-aminocyclopropane-1-carboxylate oxidase /FL=gb:AF049889.1 gb:AK071557.1 gb:AK103969.1 gb:AK066805.1 /REP_ORG=O. sativa	AF049889.1	XM_468017(11),XM_507001(11)	XM_468017 // Oryza sativa (japonica cultivar-group), mRNA. // refseq // 11 // --- /// XM_507001 // PREDICTED Oryza sativa (japonica cultivar-group), OJ1353_F08.16-1 mRNA. // refseq // 11 // --- /// LOC_Os02g53180.1 // 1-aminocyclopropane-1-carboxylate oxidase 1, putative, expressed // tigr_pseudomol_4 // 11 // --- /// LOC_Os02g53180.2 // 1-aminocyclopropane-1-carboxylate oxidase 1, putative, expr…
Os.4154.1.S1_at	1763.85	P	1657.72	P	1.06		gb:D85751.1 /DB_XREF=gi:4106693 /TID=Os.4154.1 /CNT=26 /FEA=FLmRNA /TIER=FL /STK=5 /UG=Os.4154 /DEF=Oryza sativa (japonica cultivar-group) mRNA for cytosolic glutathione reductase (RGRC2), complete cds. /PROD=glutathione reductase /FL=gb:D85751.1 gb:D78136.1 gb:AK100446.1 gb:AK058270.1 /REP_ORG=O. sativa	D85751.1	D85751(11),XM_468362(11)	D85751 // Oryza sativa (japonica cultivar-group) mRNA for cytosolic glutathione reductase (RGRC2), complete cds. // gb // 11 // --- /// XM_468362 // Oryza sativa (japonica cultivar-group), mRNA. // refseq // 11 // --- /// LOC_Os02g56850.1 // Glutathione reductase, cytosolic, putative, expressed // tigr_pseudomol_4 // 11 // --- /// LOC_Os02g56850.2 // Glutathione reductase, cytosolic, putative, ex…
Os.12725.1.S1_at	450.3	P	518.7	P	-1.15		gb:AF165890.1 /DB_XREF=gi:5734102 /TID=Os.12725.1 /CNT=24 /FEA=FLmRNA /TIER=FL /STK=5 /UG=Os.12725 /DEF=Oryza sativa subsp. japonica soluble starch synthase mRNA, complete cds. /PROD=soluble starch synthase /FL=gb:AY299404.1 gb:AF165890.1 gb:D16202.1 gb:AK109458.1 /REP_ORG=O. sativa	AF165890.1	XM_550329(11)	XM_550329 // Oryza sativa (japonica cultivar-group), mRNA. // refseq // 11 // --- /// LOC_Os06g06560.1 // Soluble starch synthase 1, chloroplast precursor, putative, expressed // tigr_pseudomol_4 // 11 // ---
Os.18498.1.S1_at	4181.34	P	3770.08	P	1.11		gb:AK101599.1 /DB_XREF=gi:32986808 /TID=Os.18498.1 /CNT=23 /FEA=FLmRNA /TIER=FL /STK=5 /UG=Os.18498 /UG_TITLE=(japonica cultivar-group) isolate 20818 TaWIN2-like protein mRNA, complete cds /DEF=Oryza sativa (japonica cultivar-group) cDNA clone:J033051I09, full insert sequence. /FL=gb:AY224434.1 gb:AK101599.1 gb:AY224524.1 /REP_ORG=O. sativa	AK101599.1	XM_482989(11)	XM_482989 // Oryza sativa (japonica cultivar-group), mRNA. // refseq // 11 // --- /// LOC_Os08g37490.1 // 14-3-3, putative, expressed // tigr_pseudomol_4 // 11 // ---
Os.2677.1.S1_at	1921.99	P	1902.12	P	1.01		gb:D26537.1 /DB_XREF=gi:454879 /TID=Os.2677.1 /CNT=20 /FEA=FLmRNA /TIER=FL /STK=5 /UG=Os.2677 /DEF=Oryza sativa (japonica cultivar-group) mRNA for WSI76 protein induced by water stress, complete cds. /PROD=WSI76 protein induced by water stress /FL=gb:AK107065.1 gb:D26537.1 gb:AK099548.1 /REP_ORG=O. sativa	D26537.1	NM_185505(11),XM_506583(11)	XM_506583 // PREDICTED Oryza sativa (japonica cultivar-group), OJ1165_F02.103 mRNA. // refseq // 11 // --- /// NM_185505 // Oryza sativa (japonica cultivar-group), mRNA. // refseq // 11 // --- /// LOC_Os07g48830.1 // galactinol synthase 3, putative, expressed // tigr_pseudomol_4 // 11 // ---
Os.8665.1.S1_at	1544.76	P	1654.05	P	-1.07		gb:AF189365.1 /DB_XREF=gi:6007802 /TID=Os.8665.1 /CNT=17 /FEA=FLmRNA /TIER=FL /STK=5 /UG=Os.8665 /DEF=Oryza sativa D-ribulose-5-phosphate 3-epimerase mRNA, complete cds. /PROD=D-ribulose-5-phosphate 3-epimerase /FL=gb:AF189365.1 gb:AK069451.1 /REP_ORG=O. sativa	AF189365.1	AK069451(11)	AK069451 // Oryza sativa (japonica cultivar-group) cDNA clone:J023020B16, full insert sequence. // gb // 11 // --- /// LOC_Os09g32810.1 // Ribulose-phosphate 3-epimerase, cytoplasmic isoform, putative, expressed // tigr_pseudomol_4 // 11 // --- /// LOC_Os09g32810.2 // Ribulose-phosphate 3-epimerase, cytoplasmic isoform, putative, expressed // tigr_pseudomol_4 // 11 // --- /// LOC_Os09g32810.3 // …
Os.8665.1.S1_s_at	2108.49	P	1799.94	P	1.17		gb:AF189365.1 /DB_XREF=gi:6007802 /TID=Os.8665.1 /CNT=17 /FEA=FLmRNA /TIER=FL /STK=5 /UG=Os.8665 /DEF=Oryza sativa D-ribulose-5-phosphate 3-epimerase mRNA, complete cds. /PROD=D-ribulose-5-phosphate 3-epimerase /FL=gb:AF189365.1 gb:AK069451.1 /REP_ORG=O. sativa	AF189365.1	AK069451(11)	AK069451 // Oryza sativa (japonica cultivar-group) cDNA clone:J023020B16, full insert sequence. // gb // 11 // --- /// LOC_Os09g32810.1 // Ribulose-phosphate 3-epimerase, cytoplasmic isoform, putative, expressed // tigr_pseudomol_4 // 11 // --- /// LOC_Os09g32810.2 // Ribulose-phosphate 3-epimerase, cytoplasmic isoform, putative, expressed // tigr_pseudomol_4 // 11 // --- /// LOC_Os09g32810.3 // …
Os.8642.1.S1_a_at	953.17	P	1225.99	P	-1.29		gb:AB018444.1 /DB_XREF=gi:6006311 /GEN=Osnph1a /TID=Os.8642.1 /CNT=20 /FEA=FLmRNA /TIER=FL /STK=5 /UG=Os.8642 /DEF=Oryza sativa (japonica cultivar-group) mRNA for nonphototrophic hypocotyl 1a, complete cds. /PROD=nonphototrophic hypocotyl 1a /FL=gb:AB018444.1 /REP_ORG=O. sativa	AB018444.1	AK065596(11),AK066816(11)	AK065596 // Oryza sativa (japonica cultivar-group) cDNA clone:J013026O13, full insert sequence. // gb // 11 // --- /// AK066816 // Oryza sativa (japonica cultivar-group) cDNA clone:J013081N02, full insert sequence. // gb // 11 // --- /// LOC_Os11g01140.1 // Nonphototropic hypocotyl protein 1, putative, expressed // tigr_pseudomol_4 // 11 // --- /// LOC_Os11g01140.2 // Nonphototropic hypocotyl pro…
Os.11431.1.S1_at	1648.82	P	1563.76	P	1.05		gb:AB110206.1 /DB_XREF=gi:32352209 /TID=Os.11431.1 /CNT=16 /FEA=FLmRNA /TIER=FL /STK=5 /UG=Os.11431 /UG_TITLE=(japonica cultivar-group) mRNA for hypothetical protein, complete cds, contig of clone: OsAHP1SE2 and 23C4BG007 /DEF=Oryza sativa (japonica cultivar-group) mRNA for hypothetical protein, complete cds, contig of clone: OsAHP1SE2 and 23C4BG007. /FL=gb:AK060672.1 gb:AK070449.1 gb:AB110206.1 …	AB110206.1	XM_473713	LOC_Os04g49990.1 // AT hook motif family protein, expressed // tigr_pseudomol_4 // 11 // --- /// LOC_Os04g49990.2 // AT hook motif family protein, expressed // tigr_pseudomol_4 // 11 // ---
Os.9209.1.S1_at	774.37	P	430.1	P	1.8		gb:AY323487.1 /DB_XREF=gi:33087078 /GEN=SP1 /TID=Os.9209.1 /CNT=14 /FEA=FLmRNA /TIER=FL /STK=5 /UG=Os.9209 /DEF=Oryza sativa (japonica cultivar-group) stress-responsive protein (SP1) mRNA, complete cds. /PROD=stress-responsive protein /FL=gb:AK065802.1 gb:AK063717.1 gb:AY323487.1 /REP_ORG=O. sativa	AY323487.1	AY323487(11)	AY323487 // Oryza sativa (japonica cultivar-group) stress-responsive protein (SP1) mRNA, complete cds. // gb // 11 // --- /// LOC_Os01g33204.1 // retrotransposon, putative, centromere-specific, expressed // tigr_pseudomol_4 // 11 // ---
Os.9209.1.S1_s_at	498.67	P	314.72	P	1.58		gb:AY323487.1 /DB_XREF=gi:33087078 /GEN=SP1 /TID=Os.9209.1 /CNT=14 /FEA=FLmRNA /TIER=FL /STK=5 /UG=Os.9209 /DEF=Oryza sativa (japonica cultivar-group) stress-responsive protein (SP1) mRNA, complete cds. /PROD=stress-responsive protein /FL=gb:AK065802.1 gb:AK063717.1 gb:AY323487.1 /REP_ORG=O. sativa	AY323487.1	XM_463278(11)	AY323487 // Oryza sativa (japonica cultivar-group) stress-responsive protein (SP1) mRNA, complete cds. // gb // 11 // --- /// XM_463278 // Oryza sativa (japonica cultivar-group), predicted mRNA. // refseq // 11 // --- /// LOC_Os01g33204.1 // retrotransposon, putative, centromere-specific, expressed // tigr_pseudomol_4 // 11 // ---
Os.10450.1.S1_at	1721.75	P	1668.11	P	1.03		gb:AB117988.1 /DB_XREF=gi:42733463 /GEN=bip131 /TID=Os.10450.1 /CNT=20 /FEA=FLmRNA /TIER=FL /STK=5 /UG=Os.10450 /DEF=Oryza sativa (japonica cultivar-group) bip131 mRNA for BRI1-KD interacting protein 131, complete cds. /PROD=BRI1-KD interacting protein 131 /FL=gb:AK067513.1 gb:AB117988.1 gb:AK099893.1 /REP_ORG=O. sativa	AB117988.1	XM_482186(11),XM_507220(11)	XM_482186 // Oryza sativa (japonica cultivar-group), mRNA. // refseq // 11 // --- /// XM_507220 // PREDICTED Oryza sativa (japonica cultivar-group), P0671F11.9 mRNA. // refseq // 11 // --- /// LOC_Os08g30060.1 // proton pump interactor, putative, expressed // tigr_pseudomol_4 // 11 // --- /// LOC_Os08g30060.2 // proton pump interactor, putative, expressed // tigr_pseudomol_4 // 11 // ---
Os.3407.1.S1_a_at	2099.25	P	2212.81	P	-1.05		gb:AB005290.1 /DB_XREF=gi:2780745 /TID=Os.3407.1 /CNT=15 /FEA=FLmRNA /TIER=FL /STK=5 /UG=Os.3407 /UG_TITLE=(japonica cultivar-group) plastid RNA polymerase sigma factor (OJ9990_A01.9), mRNA /DEF=Oryza sativa (japonica cultivar-group) mRNA for plastid RNA polymerase sigma factor, complete cds. /FL=gb:AB005290.1 /REP_ORG=O. sativa	AB005290.1	XM_480219(11),XM_480220(11),LOC_Os08g06630.1(11),LOC_Os08g06630.2(11),LOC_Os08g06630.4(11)	XM_480219 // Oryza sativa (japonica cultivar-group), mRNA. // refseq // 11 // --- /// XM_480220 // Oryza sativa (japonica cultivar-group), mRNA. // refseq // 11 // --- /// LOC_Os08g06630.1 // Sigma-70 region 2 family protein, expressed // tigr_pseudomol_4 // 11 // --- /// LOC_Os08g06630.2 // Sigma-70 region 2 family protein, expressed // tigr_pseudomol_4 // 11 // --- /// LOC_Os08g06630.4 // Sigma…
Os.4170.1.S1_at	1087.87	P	1016.79	P	1.07		gb:AB018377.1 /DB_XREF=gi:3763848 /GEN=OsENOD93b /TID=Os.4170.1 /CNT=13 /FEA=FLmRNA /TIER=FL /STK=5 /UG=Os.4170 /DEF=Oryza sativa (japonica cultivar-group) OsENOD93b mRNA for early nodulin, complete cds. /PROD=early nodulin /FL=gb:AK120885.1 gb:AK072428.1 gb:AB018377.1 /REP_ORG=O. sativa	AB018377.1	XM_464756(10),XM_506762(10)	XM_506762 // PREDICTED Oryza sativa (japonica cultivar-group), P0495C02.34 mRNA. // refseq // 10 // --- /// XM_464756 // Oryza sativa (japonica cultivar-group), mRNA. // refseq // 10 // --- /// LOC_Os02g13380.1 // Early nodulin 93, putative, expressed // tigr_pseudomol_4 // 10 // ---
Os.26502.1.S1_a_at	558.15	P	706.3	P	-1.27		gb:AB114855.1 /DB_XREF=gi:32879780 /TID=Os.26502.1 /CNT=13 /FEA=FLmRNA /TIER=FL /STK=5 /UG=Os.26502 /DEF=Oryza sativa (japonica cultivar-group) mRNA for stromal ascorbate peroxidase, complete cds. /PROD=stromal ascorbate peroxidase /FL=gb:AB114855.1 gb:AK103344.1 /REP_ORG=O. sativa	AB114855.1	AK063934(11)	AK063934 // Oryza sativa (japonica cultivar-group) cDNA clone:001-123-D06, full insert sequence. // gb // 11 // --- /// LOC_Os04g35520.1 // L-ascorbate peroxidase 7, chloroplast precursor, putative, expressed // tigr_pseudomol_4 // 11 // --- /// LOC_Os04g35520.2 // L-ascorbate peroxidase 7, chloroplast precursor, putative, expressed // tigr_pseudomol_4 // 11 // ---
Os.8659.1.S1_at	1742.47	P	1746.93	P	-1		gb:AY266290.1 /DB_XREF=gi:30420735 /GEN=OZT /TID=Os.8659.1 /CNT=15 /FEA=FLmRNA /TIER=FL /STK=5 /UG=Os.8659 /DEF=Oryza sativa (japonica cultivar-group) zinc transporter (OZT) mRNA, complete cds. /PROD=zinc transporter /FL=gb:AK100735.1 gb:AY266290.1 /REP_ORG=O. sativa	AY266290.1	AK100735(11)	AK100735 // Oryza sativa (japonica cultivar-group) cDNA clone:J023117P18, full insert sequence. // gb // 11 // --- /// LOC_Os05g03780.1 // cation diffusion facilitator family transporter containing protein, expressed // tigr_pseudomol_4 // 11 // ---
Os.25111.1.S1_at	2570.92	P	1922.4	P	1.34		gb:AY278997.1 /DB_XREF=gi:30692290 /TID=Os.25111.1 /CNT=13 /FEA=FLmRNA /TIER=FL /STK=5 /UG=Os.25111 /DEF=Oryza sativa (japonica cultivar-group) cap-binding protein CBP20 mRNA, complete cds. /PROD=cap-binding protein CBP20 /FL=gb:AK069360.1 gb:AK101546.1 gb:AY278997.1 gb:AK061262.1 /REP_ORG=O. sativa	AY278997.1	XM_466689(11),XM_506865(11),XM_507495(11)	XM_506865 // PREDICTED Oryza sativa (japonica cultivar-group), OJ1004_A05.24 mRNA. // refseq // 11 // --- /// XM_507495 // PREDICTED Oryza sativa (japonica cultivar-group), OJ1004_A05.24 mRNA. // refseq // 11 // --- /// XM_466689 // Oryza sativa (japonica cultivar-group), mRNA. // refseq // 11 // ---
Os.7101.1.S1_at	1725.75	P	1216.67	P	1.42		gb:AY453405.1 /DB_XREF=gi:42541302 /GEN=GS /TID=Os.7101.1 /CNT=14 /FEA=FLmRNA /TIER=FL /STK=5 /UG=Os.7101 /DEF=Oryza sativa glutathione synthetase mRNA, complete cds. /PROD=glutathione synthetase /FL=gb:AK099555.1 gb:AY453405.1 /REP_ORG=O. sativa	AY453405.1	AY453405(11)	AY453405 // Oryza sativa glutathione synthetase mRNA, complete cds. // gb // 11 // ---
Os.2355.1.S1_at	978.25	P	666.9	P	1.47		gb:AF194413.1 /DB_XREF=gi:6689919 /GEN=CDPK1 /TID=Os.2355.1 /CNT=13 /FEA=FLmRNA /TIER=FL /STK=5 /UG=Os.2355 /DEF=Oryza sativa calcium-dependent protein kinase (CDPK1) mRNA, complete cds. /PROD=calcium-dependent protein kinase /FL=gb:AK060738.1 gb:AF194413.1 gb:AK067146.1 /REP_ORG=O. sativa	AF194413.1	XM_463963(11)	XM_463963 // Oryza sativa (japonica cultivar-group), mRNA. // refseq // 11 // --- /// XM_463964 // Oryza sativa (japonica cultivar-group), mRNA. // refseq // 10 // --- /// LOC_Os02g03410.1 // Protein kinase domain containing protein, expressed // tigr_pseudomol_4 // 11 // --- /// LOC_Os02g03410.2 // Protein kinase domain containing protein, expressed // tigr_pseudomol_4 // 10 // ---
Os.11782.1.S1_at	776.22	P	722.86	P	1.07		gb:AB125307.1 /DB_XREF=gi:46917339 /GEN=SAPK6 /TID=Os.11782.1 /CNT=13 /FEA=FLmRNA /TIER=FL /STK=5 /UG=Os.11782 /DEF=Oryza sativa (japonica cultivar-group) SAPK6 mRNA for serinethreonine protein kinase SAPK6, complete cds. /PROD=serinethreonine protein kinase SAPK6 /FL=gb:AK067395.1 gb:AB125307.1 /REP_ORG=O. sativa	AB125307.1	XM_466158(11)	XM_466158 // Oryza sativa (japonica cultivar-group), mRNA. // refseq // 11 // --- /// LOC_Os02g34600.1 // Serine/threonine-protein kinase SAPK7, putative, expressed // tigr_pseudomol_4 // 11 // ---
Os.1.1.S1_s_at	2185.37	P	1537.08	P	1.42		gb:D87547.1 /DB_XREF=gi:1778685 /TID=Os.1.1 /CNT=13 /FEA=FLmRNA /TIER=FL /STK=5 /UG=Os.1 /DEF=Oryza sativa mRNA for precursor ferredoxin-NADP+ oxidoreductase, complete cds. /PROD=precursor ferredoxin-NADP+ oxidoreductase /FL=gb:AK061177.1 gb:D87547.1 /REP_ORG=O. sativa	D87547.1	XM_476624(11)	AK072768 // Oryza sativa (japonica cultivar-group) cDNA clone:J023136M05, full insert sequence. // gb // 11 // --- /// XM_476624 // Oryza sativa (japonica cultivar-group), mRNA. // refseq // 11 // --- /// LOC_Os07g05400.1 // Ferredoxin-NADP reductase, embryo isozyme, chloroplast precursor, putative, expressed // tigr_pseudomol_4 // 11 // ---
Os.4177.1.S1_at	3748.88	P	3186.13	P	1.18		gb:AB022675.1 /DB_XREF=gi:5456937 /GEN=rps9 /TID=Os.4177.1 /CNT=11 /FEA=FLmRNA /TIER=FL /STK=5 /UG=Os.4177 /DEF=Oryza sativa (japonica cultivar-group) rps9 mRNA for ribosomal protein S9, complete cds. /PROD=ribosomal protein S9 /FL=gb:AK104434.1 gb:AB022675.1 gb:AK060503.1 gb:AK068283.1 /REP_ORG=O. sativa	AB022675.1	AK068283(11)	AK068283 // Oryza sativa (japonica cultivar-group) cDNA clone:J013146D21, full insert sequence. // gb // 11 // --- /// LOC_Os03g55930.1 // 30S ribosomal protein S9, chloroplast precursor, putative, expressed // tigr_pseudomol_4 // 11 // ---
Os.4417.1.S1_at	2671.03	P	1550.78	P	1.72		gb:D78573.1 /DB_XREF=gi:1107460 /TID=Os.4417.1 /CNT=13 /FEA=FLmRNA /TIER=FL /STK=5 /UG=Os.4417 /DEF=Rice mRNA for aspartate kinase-homoserine dehydrogenase, complete cds. /PROD=aspartate kinase-homoserine dehydrogenase /FL=gb:AK068391.1 gb:D78573.1 gb:AK066685.1 /REP_ORG=O. sativa	D78573.1	AK068391(11)	AK068391 // Oryza sativa (japonica cultivar-group) cDNA clone:J013146N15, full insert sequence. // gb // 11 // --- /// LOC_Os09g12290.1 // Bifunctional aspartokinase/homoserine dehydrogenase 2, chloroplast precursor, putative, expressed // tigr_pseudomol_4 // 11 // ---
Os.27006.1.S1_at	496.61	P	465.29	P	1.07		gb:AB095095.1 /DB_XREF=gi:32351879 /GEN=OsSig2B /TID=Os.27006.1 /CNT=10 /FEA=FLmRNA /TIER=FL /STK=5 /UG=Os.27006 /DEF=Oryza sativa (japonica cultivar-group) OsSig2B mRNA for plastid sigma factor 2B, complete cds. /PROD=plastid sigma factor 2B /FL=gb:AB095095.1 gb:AK067693.1 gb:AK099036.1 gb:AK060821.1 /REP_ORG=O. sativa	AB095095.1	NM_187507	LOC_Os03g16430.1 // Sigma-70 region 3 family protein, expressed // tigr_pseudomol_4 // 11 // --- /// LOC_Os03g16430.2 // Sigma-70 region 3 family protein, expressed // tigr_pseudomol_4 // 11 // ---
Os.2234.1.A1_a_at	430.16	P	414.31	P	1.04		gb:U04295.1 /DB_XREF=gi:435941 /GEN=osZIP-1a /TID=Os.2234.1 /CNT=8 /FEA=FLmRNA /TIER=FL /STK=5 /UG=Os.2234 /DEF=Oryza sativa Nipponbare bZIP DNA-binding factor (osZIP-1a) mRNA, complete cds. /PROD=DNA-binding factor of bZIP class /FL=gb:U04295.1 /REP_ORG=O. sativa	U04295.1	AK065767(11),AK121360(11)	AK065767 // Oryza sativa (japonica cultivar-group) cDNA clone:J013039C04, full insert sequence. // gb // 11 // --- /// AK121360 // Oryza sativa (japonica cultivar-group) cDNA clone:J023123F07, full insert sequence. // gb // 11 // --- /// LOC_Os12g13170.1 // bZIP transcription factor family protein, expressed // tigr_pseudomol_4 // 11 // --- /// LOC_Os12g13170.2 // bZIP transcription factor family…
Os.6263.1.S1_at	2783.81	P	2450.32	P	1.14		gb:AB025926.3 /DB_XREF=gi:7209771 /GEN=BI-1 /TID=Os.6263.1 /CNT=83 /FEA=FLmRNA /TIER=FL /STK=5 /UG=Os.6263 /DEF=Oryza sativa BI-1 mRNA for Bax inhibitor-1, complete cds. /PROD=Bax inhibitor-1 /FL=gb:AK061953.1 gb:AK101060.1 gb:AB025926.3 gb:AK061564.1 /REP_ORG=O. sativa	AB025926.3	XM_463954(11),XM_506699(11),XM_507433(11)	XM_506699 // PREDICTED Oryza sativa (japonica cultivar-group), P0482F12.1-1 mRNA. // refseq // 11 // --- /// XM_507433 // PREDICTED Oryza sativa (japonica cultivar-group), P0482F12.1-1 mRNA. // refseq // 11 // --- /// XM_463954 // Oryza sativa (japonica cultivar-group), mRNA. // refseq // 11 // --- /// LOC_Os02g03280.1 // Bax inhibitor-1, putative, expressed // tigr_pseudomol_4 // 11 // --- /// L…
Os.12390.1.S1_at	719.18	P	600.89	P	1.2		gb:AY121834.1 /DB_XREF=gi:22001009 /GEN=ACBP /TID=Os.12390.1 /CNT=28 /FEA=FLmRNA /TIER=FL /STK=5 /UG=Os.12390 /DEF=Oryza sativa (japonica cultivar-group) acyl-CoA-binding protein (ACBP) mRNA, complete cds. /PROD=acyl-CoA-binding protein /FL=gb:AK059406.1 gb:AK122061.1 gb:AY121834.1 /REP_ORG=O. sativa	AY121834.1	NM_189110	NM_189110 // Oryza sativa (japonica cultivar-group), mRNA. // refseq // 0 // chr08|11674:3691985-3694153(-) /// LOC_Os08g06550.1 // Acyl-CoA-binding protein, putative, expressed // tigr_pseudomol_4 // 0 // chr08|11674:3691985-3694155(-) /// AY121834 // Oryza sativa (japonica cultivar-group) acyl-CoA-binding protein (ACBP) mRNA, complete cds. // gb // 0 // chr08|11674:3692013-3694132(-)
Os.12520.1.S1_a_at	5866.9	P	3875.55	P	1.51		gb:AF198626.1 /DB_XREF=gi:6525008 /TID=Os.12520.1 /CNT=23 /FEA=FLmRNA /TIER=FL /STK=5 /UG=Os.12520 /DEF=Oryza sativa copper chaperone homolog CCH mRNA, complete cds. /PROD=copper chaperone homolog CCH /FL=gb:AF198626.1 gb:AK121599.1 /REP_ORG=O. sativa	AF198626.1	XM_466081(11)	AK058520 // Oryza sativa (japonica cultivar-group) cDNA clone:001-016-H06, full insert sequence. // gb // 11 // --- /// XM_466081 // Oryza sativa (japonica cultivar-group), mRNA. // refseq // 11 // --- /// LOC_Os02g32814.1 // heavy metal-associated domain containing protein, expressed // tigr_pseudomol_4 // 11 // ---
Os.12854.1.S1_at	2238.27	P	1948.49	P	1.15		gb:AB110178.1 /DB_XREF=gi:32352153 /TID=Os.12854.1 /CNT=29 /FEA=FLmRNA /TIER=FL /STK=5 /UG=Os.12854 /DEF=Oryza sativa (japonica cultivar-group) mRNA for nascent polypeptide associated complex alpha chain, complete cds, clone: 13YPG044. /PROD=nascent polypeptide associated complex alphachain /FL=gb:AB110178.1 gb:AK058906.1 /REP_ORG=O. sativa	AB110178.1	XM_475153	LOC_Os05g31000.1 // Nascent polypeptide-associated complex alpha subunit, putative, expressed // tigr_pseudomol_4 // 11 // ---
Os.2215.1.S1_at	1379	P	1462.06	P	-1.06		gb:U88068.1 /DB_XREF=gi:2286120 /TID=Os.2215.1 /CNT=28 /FEA=FLmRNA /TIER=FL /STK=5 /UG=Os.2215 /DEF=Oryza sativa sec14 like protein mRNA, complete cds. /PROD=sec14 like protein /FL=gb:U88068.1 gb:AK121373.1 /REP_ORG=O. sativa	U88068.1	AK121373(11)	AK121373 // Oryza sativa (japonica cultivar-group) cDNA clone:J023127C08, full insert sequence. // gb // 11 // --- /// LOC_Os01g70210.1 // Polyphosphoinositide-binding protein, putative, expressed // tigr_pseudomol_4 // 11 // ---
Os.4762.1.S1_at	946.25	P	580.36	P	1.63		gb:AF309376.1 /DB_XREF=gi:11177828 /TID=Os.4762.1 /CNT=28 /FEA=FLmRNA /TIER=FL /STK=5 /UG=Os.4762 /DEF=Oryza sativa (japonica cultivar-group) clone S14511 putative glutathione S-transferase OsGSTU6 mRNA, complete cds. /PROD=putative glutathione S-transferase OsGSTU6 /FL=gb:AK059760.1 gb:AK103699.1 gb:AK059609.1 gb:AF309376.1 /REP_ORG=O. sativa	AF309376.1	AF309376(11),NM_197500(11)	AF309376 // Oryza sativa (japonica cultivar-group) clone S14511 putative glutathione S-transferase OsGSTU6 mRNA, complete cds. // gb // 11 // --- /// NM_197500 // Oryza sativa (japonica cultivar-group) putative glutathione S-transferase (OSJNBb0038A07.2), mRNA. // refseq // 11 // --- /// LOC_Os10g38740.1 // glutathione S-transferase GSTU6, putative, expressed // tigr_pseudomol_4 // 11 // ---
Os.414.1.S1_at	2655.22	P	2572.84	P	1.03		gb:U34597.1 /DB_XREF=gi:1002914 /TID=Os.414.1 /CNT=19 /FEA=FLmRNA /TIER=FL /STK=5 /UG=Os.414 /DEF=Oryza sativa cap-binding protein p26 mRNA, complete cds. /PROD=p26 /FL=gb:AK099169.1 gb:AK069207.1 gb:U34597.1 /REP_ORG=O. sativa	U34597.1	NM_189449	LOC_Os01g73880.1 // Eukaryotic translation initiation factor 4E-1, putative, expressed // tigr_pseudomol_4 // 11 // ---
Os.1000.1.S1_at	1570.13	P	1983.28	P	-1.26		gb:AY071920.1 /DB_XREF=gi:18250363 /TID=Os.1000.1 /CNT=10 /FEA=FLmRNA /TIER=FL /STK=5 /UG=Os.1000 /DEF=Oryza sativa isoflavone reductase-like protein mRNA, complete cds. /PROD=isoflavone reductase-like protein /FL=gb:AK109339.2 gb:AY071920.1 gb:AK102701.1 /REP_ORG=O. sativa	AY071920.1	NM_183485(11)	NM_183485 // Oryza sativa (japonica cultivar-group), mRNA. // refseq // 11 // --- /// LOC_Os01g01660.1 // Isoflavone reductase homolog IRL, putative, expressed // tigr_pseudomol_4 // 11 // ---
Os.6092.1.S1_at	425.1	P	252.72	P	1.68		gb:AB120515.1 /DB_XREF=gi:45544516 /GEN=OsTPP1 /TID=Os.6092.1 /CNT=13 /FEA=FLmRNA /TIER=FL /STK=5 /UG=Os.6092 /DEF=Oryza sativa (japonica cultivar-group) OsTPP1 mRNA for trehalose-6-phosphate phosphatase, complete cds. /PROD=trehalose-6-phosphate phosphatase /FL=gb:AK059390.1 gb:AB120515.1 gb:AK103391.1 /REP_ORG=O. sativa	AB120515.1	XM_467162(11)	XM_467162 // Oryza sativa (japonica cultivar-group), mRNA. // refseq // 11 // --- /// LOC_Os02g44230.1 // trehalose-phosphatase family protein, expressed // tigr_pseudomol_4 // 11 // --- /// LOC_Os02g44230.2 // trehalose-phosphatase family protein, expressed // tigr_pseudomol_4 // 11 // --- /// LOC_Os02g44230.3 // trehalose-phosphatase family protein, expressed // tigr_pseudomol_4 // 11 // ---
Os.9964.1.S1_at	35.89	A	37.64	A	-1.05		gb:D55710.1 /DB_XREF=gi:2696224 /TID=Os.9964.1 /CNT=9 /FEA=FLmRNA /TIER=FL /STK=5 /UG=Os.9964 /DEF=Oryza sativa (japonica cultivar-group) mRNA for chitinase, complete cds. /PROD=chitinase /FL=gb:D55710.1 gb:AK106319.1 /REP_ORG=O. sativa	D55710.1	D55710(11)	D55710 // Oryza sativa (japonica cultivar-group) mRNA for chitinase, complete cds. // gb // 11 // --- /// LOC_Os11g47550.1 // Xylanase inhibitor protein 2 precursor, putative, expressed // tigr_pseudomol_4 // 11 // ---
Os.3406.1.S1_at	186.26	P	121.77	P	1.53		gb:AB004865.1 /DB_XREF=gi:3218547 /GEN=AOX1b /TID=Os.3406.1 /CNT=7 /FEA=FLmRNA /TIER=FL /STK=5 /UG=Os.3406 /DEF=Oryza sativa (japonica cultivar-group) AOX1b mRNA for alternative oxidase, complete cds. /PROD=alternative oxidase /FL=gb:AK107376.1 gb:AB004865.1 /REP_ORG=O. sativa	AB004865.1	XM_473758	LOC_Os04g51160.1 // transposon protein, putative, unclassified, expressed // tigr_pseudomol_4 // 11 // ---
Os.1852.1.S1_at	356.05	P	356.44	P	-1		gb:AF039531.1 /DB_XREF=gi:2801535 /GEN=LPL1 /TID=Os.1852.1 /CNT=5 /FEA=FLmRNA /TIER=FL /STK=5 /UG=Os.1852 /DEF=Oryza sativa lysophospholipase homolog (LPL1) mRNA, complete cds. /PROD=lysophospholipase homolog /FL=gb:AF039531.1 /REP_ORG=O. sativa	AF039531.1	XM_450903	LOC_Os09g23150.1 // hydrolase, alpha/beta fold family protein, expressed // tigr_pseudomol_4 // 11 // ---
Os.138.1.S1_at	6412.69	P	5755.13	P	1.11		gb:D12821.1 /DB_XREF=gi:218160 /TID=Os.138.1 /CNT=127 /FEA=FLmRNA /TIER=FL /STK=4 /UG=Os.138 /DEF=Oryza sativa (japonica cultivar-group) mRNA for elongation factor 1 beta, complete cds. /PROD=elongation factor 1 beta /FL=gb:AK061761.1 gb:AK121942.1 gb:D12821.1 gb:AK098892.1 /REP_ORG=O. sativa	D12821.1	NM_186038(11),XM_506540(11)	XM_506540 // PREDICTED Oryza sativa (japonica cultivar-group), P0453E03.111 mRNA. // refseq // 11 // --- /// NM_186038 // Oryza sativa (japonica cultivar-group), mRNA. // refseq // 11 // --- /// LOC_Os07g46750.1 // EF-1 guanine nucleotide exchange domain containing protein, expressed // tigr_pseudomol_4 // 11 // ---
Os.7915.1.S1_a_at	11017.8	P	11362.4	P	-1.03		gb:AF093636.1 /DB_XREF=gi:3885895 /TID=Os.7915.1 /CNT=43 /FEA=FLmRNA /TIER=FL /STK=4 /UG=Os.7915 /DEF=Oryza sativa plastocyanin precursor, mRNA, complete cds. /PROD=plastocyanin precursor /FL=gb:AF093636.1 gb:AK070447.1 /REP_ORG=O. sativa	AF093636.1	AF009412(10),AK070447(11)	AF009412 // Oryza sativa plastocyanin precursor, mRNA, complete cds. // gb // 10 // --- /// AK070447 // Oryza sativa (japonica cultivar-group) cDNA clone:J023049C22, full insert sequence. // gb // 11 // --- /// LOC_Os06g01210.1 // Plastocyanin, chloroplast precursor, putative, expressed // tigr_pseudomol_4 // 11 // ---
Os.5507.1.S1_at	5596.53	P	4474.47	P	1.25		gb:D12630.1 /DB_XREF=gi:303852 /TID=Os.5507.1 /CNT=68 /FEA=FLmRNA /TIER=FL /STK=4 /UG=Os.5507 /DEF=Oryza sativa (japonica cultivar-group) mRNA for ribosomal protein L3, complete cds. /PROD=ribosomal protein L3 /FL=gb:D12630.1 gb:AK060925.1 /REP_ORG=O. sativa	D12630.1	AK060925(11)	AK060925 // Oryza sativa (japonica cultivar-group) cDNA clone:001-035-H11, full insert sequence. // gb // 11 // --- /// LOC_Os12g07010.1 // 60S ribosomal protein L3, putative, expressed // tigr_pseudomol_4 // 11 // ---
Os.7835.1.S1_a_at	9175.89	P	7701.72	P	1.19		gb:AK066092.1 /DB_XREF=gi:32976110 /TID=Os.7835.1 /CNT=48 /FEA=FLmRNA /TIER=FL /STK=4 /UG=Os.7835 /UG_TITLE=(japonica cultivar-group) mRNA for glyoxalase I, complete cds /DEF=Oryza sativa (japonica cultivar-group) cDNA clone:J013055G04, full insert sequence. /FL=gb:AB017042.1 gb:AK103694.1 gb:AK066092.1 gb:AK104866.1 /REP_ORG=O. sativa	AK066092.1	XM_507154(11),XM_507569(11),XM_480480(11),LOC_Os08g09250.1(11),LOC_Os08g09250.2(11),LOC_Os08g09250.3(11)	XM_507154 // PREDICTED Oryza sativa (japonica cultivar-group), OSJNBa0056O06.9-2 mRNA. // refseq // 11 // --- /// XM_507569 // PREDICTED Oryza sativa (japonica cultivar-group), OSJNBa0056O06.9-2 mRNA. // refseq // 11 // --- /// XM_480480 // Oryza sativa (japonica cultivar-group), mRNA. // refseq // 11 // --- /// LOC_Os08g09250.1 // Lactoylglutathione lyase, putative, expressed // tigr_pseudomol_4…
Os.4765.1.S2_at	3286.98	P	3037.38	P	1.08		gb:D89802.1 /DB_XREF=gi:3868757 /TID=Os.4765.1 /CNT=74 /FEA=FLmRNA /TIER=FL /STK=4 /UG=Os.4765 /DEF=Oryza sativa mRNA for elongation factor 1B gamma, complete cds. /PROD=elongation factor 1B gamma /FL=gb:AK103901.1 gb:AK104946.1 gb:AK061944.1 gb:D89802.1 /REP_ORG=O. sativa	D89802.1	LOC_Os02g12800.3,LOC_Os02g12800.1,XM_464690,XM_464689,LOC_Os02g12800.4,LOC_Os02g12800.2	LOC_Os02g12800.2 // Elongation factor 1-gamma, putative, expressed // tigr_pseudomol_4 // 0 // chr02|11668:6718004-6721495(+) /// LOC_Os02g12800.4 // Elongation factor 1-gamma, putative, expressed // tigr_pseudomol_4 // 0 // chr02|11668:6718077-6721495(+) /// XM_464689 // Oryza sativa (japonica cultivar-group), mRNA. // refseq // 0 // chr02|11668:6718061-6721495(+) /// XM_464690 // Oryza sativa (…
Os.4765.1.S1_s_at	1122.17	P	2004.06	P	-1.79		gb:AK104946.1 /DB_XREF=gi:32990155 /TID=Os.4765.1 /CNT=74 /FEA=FLmRNA /TIER=FL /STK=1 /UG=Os.4765 /UG_TITLE=MRNA for elongation factor 1B gamma, complete cds /DEF=Oryza sativa (japonica cultivar-group) cDNA clone:001-108-F01, full insert sequence. /FL=gb:AK103901.1 gb:AK104946.1 gb:AK061944.1 gb:D89802.1 /REP_ORG=O. sativa	AK104946.1	XM_464689(11),XM_464690(11),LOC_Os02g12800.1(11),LOC_Os02g12800.2(11),LOC_Os02g12800.3(11),LOC_Os02g12800.4(11)	XM_464689 // Oryza sativa (japonica cultivar-group), mRNA. // refseq // 11 // --- /// XM_464690 // Oryza sativa (japonica cultivar-group), mRNA. // refseq // 11 // --- /// LOC_Os02g12800.1 // Elongation factor 1-gamma, putative, expressed // tigr_pseudomol_4 // 11 // --- /// LOC_Os02g12800.2 // Elongation factor 1-gamma, putative, expressed // tigr_pseudomol_4 // 11 // --- /// LOC_Os02g12800.3 //…
Os.4696.1.S1_at	4483.04	P	4144.46	P	1.08		gb:D12631.1 /DB_XREF=gi:303854 /TID=Os.4696.1 /CNT=42 /FEA=FLmRNA /TIER=FL /STK=4 /UG=Os.4696 /DEF=Oryza sativa (japonica cultivar-group) mRNA for ribosomal protein L7A, complete cds. /PROD=ribosomal protein L7A /FL=gb:D12631.1 gb:AK121204.1 gb:AK062210.1 gb:AK098843.1 /REP_ORG=O. sativa	D12631.1	XM_481630(11),XM_507194(11),XM_507578(11)	XM_507194 // PREDICTED Oryza sativa (japonica cultivar-group), P0703C03.43 mRNA. // refseq // 11 // --- /// XM_507578 // PREDICTED Oryza sativa (japonica cultivar-group), P0703C03.43 mRNA. // refseq // 11 // --- /// XM_481630 // Oryza sativa (japonica cultivar-group), mRNA. // refseq // 11 // --- /// LOC_Os08g23710.1 // 60S ribosomal protein L7a, putative, expressed // tigr_pseudomol_4 // 11 // -…
Os.6805.1.A1_at	3442.58	P	3197.05	P	1.08		gb:AY282740.1 /DB_XREF=gi:30908920 /TID=Os.6805.1 /CNT=28 /FEA=FLmRNA /TIER=FL /STK=4 /UG=Os.6805 /DEF=Oryza sativa (japonica cultivar-group) putative zinc finger transcription factor ZFP33 mRNA, complete cds. /PROD=putative zinc finger transcription factor ZFP33 /FL=gb:AY282740.1 gb:AK121813.1 /REP_ORG=O. sativa	AY282740.1	LOC_Os07g07350.1(11),LOC_Os07g07350.2(11)	LOC_Os07g07350.1 // Zinc finger A20 and AN1 domains containing protein At2g36320, putative, expressed // tigr_pseudomol_4 // 11 // --- /// LOC_Os07g07350.2 // Zinc finger A20 and AN1 domains containing protein At2g36320, putative, expressed // tigr_pseudomol_4 // 11 // ---
Os.10595.1.S1_at	415.04	P	659.26	P	-1.59		gb:AK121891.1 /DB_XREF=gi:37991514 /TID=Os.10595.1 /CNT=37 /FEA=FLmRNA /TIER=FL /STK=4 /UG=Os.10595 /UG_TITLE=MRNA for kinase-like protein, complete cds /DEF=Oryza sativa (japonica cultivar-group) cDNA clone:J033105C13, full insert sequence. /FL=gb:AK101873.1 gb:AK121891.1 gb:AK099539.1 gb:AB060276.1 /REP_ORG=O. sativa	AK121891.1	XM_466588(11),XM_506853(11),XM_507492(11)	XM_466588 // Oryza sativa (japonica cultivar-group), mRNA. // refseq // 11 // --- /// XM_506853 // PREDICTED Oryza sativa (japonica cultivar-group), OJ1791_B03.42-1 mRNA. // refseq // 11 // --- /// XM_507492 // PREDICTED Oryza sativa (japonica cultivar-group), OJ1791_B03.42-1 mRNA. // refseq // 11 // --- /// LOC_Os02g38980.1 // global transcription factor group E, putative, expressed // tigr_pseu…
Os.10696.1.S1_at	5600.23	P	4846.61	P	1.16		gb:D17790.1 /DB_XREF=gi:409782 /TID=Os.10696.1 /CNT=32 /FEA=FLmRNA /TIER=FL /STK=4 /UG=Os.10696 /DEF=Oryza sativa (japonica cultivar-group) mRNA for ferredoxin-NADP+ reductase, complete cds. /PROD=ferredoxin-NADP+ reductase /FL=gb:D17790.1 gb:AK065063.1 gb:AK104865.1 /REP_ORG=O. sativa	D17790.1	NM_185345(11)	NM_185345 // Oryza sativa (japonica cultivar-group), mRNA. // refseq // 11 // --- /// LOC_Os06g01850.1 // Ferredoxin-NADP reductase, leaf isozyme, chloroplast precursor, putative, expressed // tigr_pseudomol_4 // 11 // ---
Os.7912.1.S1_at	2803.38	P	2644.59	P	1.06		gb:AF332876.1 /DB_XREF=gi:12698881 /TID=Os.7912.1 /CNT=32 /FEA=FLmRNA /TIER=FL /STK=4 /UG=Os.7912 /DEF=Oryza sativa zinc finger transcription factor ZF1 mRNA, complete cds. /PROD=zinc finger transcription factor ZF1 /FL=gb:AK072942.1 gb:AF332876.1 /REP_ORG=O. sativa	AF332876.1	XM_469882(11)	XM_469882 // Oryza sativa (japonica cultivar-group), mRNA. // refseq // 11 // --- /// LOC_Os03g55540.1 // Zinc-finger protein 1, putative, expressed // tigr_pseudomol_4 // 11 // ---
Os.5522.1.S1_at	7164.56	P	6804.82	P	1.05		gb:D85239.1 /DB_XREF=gi:1805501 /TID=Os.5522.1 /CNT=25 /FEA=FLmRNA /TIER=FL /STK=4 /UG=Os.5522 /DEF=Oryza sativa (japonica cultivar-group) mRNA for plastidic copperzinc-superoxide dismutase, complete cds. /PROD=superoxide dismutase precusor /FL=gb:AK104013.1 gb:AK059841.1 gb:D85239.1 gb:AK104240.1 gb:AK068627.1 /REP_ORG=O. sativa	D85239.1	XM_507341(10),XM_507609(10),XM_507610(10)	XM_507341 // PREDICTED Oryza sativa (japonica cultivar-group), P0604E01.43 mRNA. // refseq // 10 // --- /// XM_507609 // PREDICTED Oryza sativa (japonica cultivar-group), P0604E01.43 mRNA. // refseq // 10 // --- /// XM_507610 // PREDICTED Oryza sativa (japonica cultivar-group), P0604E01.43 mRNA. // refseq // 10 // --- /// LOC_Os08g44770.1 // Superoxide dismutase, chloroplast precursor, putative, …
Os.3380.1.S1_at	5846.66	P	8009.49	P	-1.37		gb:AB010876.1 /DB_XREF=gi:4239820 /GEN=OsGLP1 /TID=Os.3380.1 /CNT=31 /FEA=FLmRNA /TIER=FL /STK=4 /UG=Os.3380 /DEF=Oryza sativa OsGLP1 mRNA for germin-like protein 1, complete cds. /PROD=germin-like protein 1 /FL=gb:AK104729.1 gb:AF032975.1 gb:AB010876.1 gb:AK065284.1 gb:AF051156.1 /REP_ORG=O. sativa	AB010876.1	XM_507258(11)	XM_507258 // PREDICTED Oryza sativa (japonica cultivar-group), P0493A04.40 mRNA. // refseq // 11 // --- /// LOC_Os08g35760.1 // Auxin-binding protein ABP20 precursor, putative, expressed // tigr_pseudomol_4 // 11 // ---
Os.9042.1.S1_at	1222.82	P	1224.11	P	-1		gb:AY576526.1 /DB_XREF=gi:46326982 /GEN=SGP /TID=Os.9042.1 /CNT=24 /FEA=FLmRNA /TIER=FL /STK=4 /UG=Os.9042 /DEF=Oryza sativa (japonica cultivar-group) ethylene-responsive small GTP-binding protein (SGP) mRNA, complete cds. /PROD=ethylene-responsive small GTP-binding protein /FL=gb:AY579410.1 gb:AK112029.1 gb:AY576526.1 gb:AK111912.1 /REP_ORG=O. sativa	AY576526.1	XM_470131(10)	AK112029 // Oryza sativa (japonica cultivar-group) cDNA clone:001-039-C11, full insert sequence. // gb // 10 // --- /// XM_470131 // Oryza sativa (japonica cultivar-group), mRNA. // refseq // 10 // --- /// LOC_Os03g60530.1 // Ras-related protein ARA-3, putative, expressed // tigr_pseudomol_4 // 10 // --- /// LOC_Os03g60530.2 // Ras-related protein ARA-3, putative, expressed // tigr_pseudomol_4 //…
Os.144.1.S1_at	3068.63	P	2589.39	P	1.19		gb:D17789.1 /DB_XREF=gi:556557 /TID=Os.144.1 /CNT=25 /FEA=FLmRNA /TIER=FL /STK=4 /UG=Os.144 /DEF=Oryza sativa (japonica cultivar-group) mRNA for homologue of Tat binding protein, complete cds. /PROD=rice homologue of Tat binding protein /FL=gb:AK099264.1 gb:AK058311.1 gb:AK070759.1 gb:D17789.1 gb:AK058808.1 gb:AK105861.1 /REP_ORG=O. sativa	D17789.1	NM_185558(9),XM_506590(10),XM_507415(9)	AK070759 // Oryza sativa (japonica cultivar-group) cDNA clone:J023065N19, full insert sequence. // gb // 11 // --- /// XM_507415 // PREDICTED Oryza sativa (japonica cultivar-group), P0034A04.112 mRNA. // refseq // 9 // --- /// NM_185558 // Oryza sativa (japonica cultivar-group), mRNA. // refseq // 9 // --- /// XM_506590 // PREDICTED Oryza sativa (japonica cultivar-group), P0034A04.112 mRNA. // re…
Os.10987.1.S1_at	1312.26	P	858.27	P	1.53		gb:AF303468.1 /DB_XREF=gi:21685575 /GEN=tufM /TID=Os.10987.1 /CNT=27 /FEA=FLmRNA /TIER=FL /STK=4 /UG=Os.10987 /DEF=Oryza sativa elongation factor Tu (tufM) mRNA, complete cds; nuclear gene for mitochondrial product. /PROD=elongation factor Tu /FL=gb:AK058640.1 gb:AK102069.1 gb:AF303468.1 /REP_ORG=O. sativa	AF303468.1	XM_470417(11)	XM_470417 // Oryza sativa (japonica cultivar-group), mRNA. // refseq // 11 // --- /// LOC_Os03g63410.1 // Elongation factor Tu, mitochondrial precursor, putative, expressed // tigr_pseudomol_4 // 11 // --- /// LOC_Os03g63410.2 // Elongation factor Tu, mitochondrial precursor, putative, expressed // tigr_pseudomol_4 // 11 // ---
Os.2407.1.S1_at	2648.78	P	2245.22	P	1.18		gb:AF140722.2 /DB_XREF=gi:33414598 /TID=Os.2407.1 /CNT=18 /FEA=FLmRNA /TIER=FL /STK=4 /UG=Os.2407 /DEF=Oryza sativa (indica cultivar-group) multiple stress-responsive zinc-finger protein mRNA, complete cds. /PROD=multiple stress-responsive zinc-finger protein /FL=gb:AF140722.2 gb:AK106128.1 gb:AK119793.1 gb:AK061067.1 gb:AK070140.1 /REP_ORG=O. sativa	AF140722.2	AK106128(11)	AK106128 // Oryza sativa (japonica cultivar-group) cDNA clone:001-207-F08, full insert sequence. // gb // 11 // --- /// LOC_Os09g31200.1 // Multiple stress-responsive zinc-finger protein ISAP1, putative, expressed // tigr_pseudomol_4 // 11 // ---
Os.2240.1.S1_at	1857.42	P	2324.11	P	-1.25		gb:U46758.1 /DB_XREF=gi:1197586 /GEN=KOB1 /TID=Os.2240.1 /CNT=16 /FEA=FLmRNA /TIER=FL /STK=4 /UG=Os.2240 /DEF=Oryza sativa potassium channel beta subunit protein (KOB1) mRNA, complete cds. /PROD=potassium channel beta subunit protein /FL=gb:U46758.1 gb:AK072707.1 gb:AK104135.1 /REP_ORG=O. sativa	U46758.1	XM_468409(11),XM_507048(11)	XM_507048 // PREDICTED Oryza sativa (japonica cultivar-group), P0643F09.35 mRNA. // refseq // 11 // --- /// XM_468409 // Oryza sativa (japonica cultivar-group), mRNA. // refseq // 11 // --- /// LOC_Os02g57240.1 // Voltage-gated potassium channel beta-1 subunit, putative, expressed // tigr_pseudomol_4 // 11 // ---
Os.13014.1.S1_a_at	1700.31	P	2299.17	P	-1.35		gb:AF402802.1 /DB_XREF=gi:15430726 /TID=Os.13014.1 /CNT=15 /FEA=FLmRNA /TIER=FL /STK=4 /UG=Os.13014 /DEF=Oryza sativa (japonica cultivar-group) clone S14087 putative glutathione S-transferase OsGSTU15 mRNA, complete cds. /PROD=putative glutathione S-transferase OsGSTU15 /FL=gb:AF402802.1 gb:AK067309.1 gb:AK104795.1 gb:AK104194.1 /REP_ORG=O. sativa	AF402802.1	AK063207(11)	AK063207 // Oryza sativa (japonica cultivar-group) cDNA clone:001-112-D02, full insert sequence. // gb // 11 // --- /// LOC_Os10g38140.1 // Glutathione S-transferase, N-terminal domain containing protein, expressed // tigr_pseudomol_4 // 11 // ---
Os.9312.1.S1_at	178.03	P	272.84	P	-1.53		gb:AF261275.1 /DB_XREF=gi:8118431 /GEN=EXPB7 /TID=Os.9312.1 /CNT=19 /FEA=FLmRNA /TIER=FL /STK=4 /UG=Os.9312 /DEF=Oryza sativa beta-expansin (EXPB7) mRNA, complete cds. /PROD=beta-expansin /FL=gb:AF261275.1 gb:AK061423.1 /REP_ORG=O. sativa	AF261275.1	AF261275(11)	AF261275 // Oryza sativa beta-expansin (EXPB7) mRNA, complete cds. // gb // 11 // --- /// LOC_Os03g01270.1 // Beta-expansin 1a precursor, putative, expressed // tigr_pseudomol_4 // 11 // --- /// LOC_Os03g01270.2 // Beta-expansin 1a precursor, putative, expressed // tigr_pseudomol_4 // 10 // ---
Os.1983.1.S1_at	2850.78	P	2852.26	P	-1		gb:AB007627.2 /DB_XREF=gi:14090232 /GEN=HOS58 /TID=Os.1983.1 /CNT=14 /FEA=FLmRNA /TIER=FL /STK=4 /UG=Os.1983 /UG_TITLE=(japonica cultivar-group) HOS58 mRNA, complete cds /DEF=Oryza sativa (japonica cultivar-group) HOS58 mRNA, complete cds. /FL=gb:AB007627.2 /REP_ORG=O. sativa	AB007627.2	AB007627(11)	AB007627 // Oryza sativa (japonica cultivar-group) HOS58 mRNA, complete cds. // gb // 11 // --- /// LOC_Os02g08544.1 // Homeobox protein knotted-1-like 3, putative, expressed // tigr_pseudomol_4 // 11 // --- /// LOC_Os02g08544.2 // Homeobox protein knotted-1-like 3, putative, expressed // tigr_pseudomol_4 // 11 // --- /// LOC_Os02g08544.3 // Homeobox protein knotted-1-like 3, putative, expressed …
Os.3583.1.S1_at	1130.67	P	907.49	P	1.25		gb:AB014056.1 /DB_XREF=gi:4164148 /GEN=iron-superoxide dismutase /TID=Os.3583.1 /CNT=16 /FEA=FLmRNA /TIER=FL /STK=4 /UG=Os.3583 /DEF=Oryza sativa (japonica cultivar-group) mRNA for iron-superoxide dismutase, complete cds. /PROD=iron-superoxide dismutase /FL=gb:AB014056.1 gb:AK062073.1 gb:AK071301.1 /REP_ORG=O. sativa	AB014056.1	XM_550626(11)	AK071301 // Oryza sativa (japonica cultivar-group) cDNA clone:J023087L08, full insert sequence. // gb // 11 // --- /// XM_550626 // Oryza sativa (japonica cultivar-group), mRNA. // refseq // 11 // --- /// LOC_Os06g05110.1 // Superoxide dismutase, chloroplast, putative, expressed // tigr_pseudomol_4 // 11 // --- /// LOC_Os06g05110.3 // Superoxide dismutase, chloroplast, putative, expressed // tigr…
Os.3398.1.S1_s_at	542.21	P	603.36	P	-1.11		gb:AB001886.1 /DB_XREF=gi:3618315 /TID=Os.3398.1 /CNT=12 /FEA=FLmRNA /TIER=FL /STK=4 /UG=Os.3398 /DEF=Oryza sativa (japonica cultivar-group) mRNA for zinc finger protein, complete cds, clone:R2931. /PROD=zinc finger protein /FL=gb:AB001886.1 gb:AK104083.1 gb:AK072231.1 /REP_ORG=O. sativa	AB001886.1	XM_550653(11)	AK101323 // Oryza sativa (japonica cultivar-group) cDNA clone:J033034F03, full insert sequence. // gb // 11 // --- /// XM_550653 // Oryza sativa (japonica cultivar-group), mRNA. // refseq // 11 // --- /// LOC_Os06g05890.1 // B-box zinc finger family protein, expressed // tigr_pseudomol_4 // 11 // ---
Os.8790.1.S1_a_at	758.69	P	610.4	P	1.24		gb:AY238991.1 /DB_XREF=gi:29424046 /GEN=PTF1 /TID=Os.8790.1 /CNT=16 /FEA=FLmRNA /TIER=FL /STK=4 /UG=Os.8790 /DEF=Oryza sativa bHLH transcription factor PTF1 (PTF1) mRNA, complete cds. /PROD=bHLH transcription factor PTF1 /FL=gb:AY238991.1 gb:AK065667.1 /REP_ORG=O. sativa	AY238991.1	AK065667(11)	AK065667 // Oryza sativa (japonica cultivar-group) cDNA clone:J013042L14, full insert sequence. // gb // 11 // --- /// LOC_Os06g09370.1 // Helix-loop-helix DNA-binding domain containing protein, expressed // tigr_pseudomol_4 // 11 // --- /// LOC_Os06g09370.2 // Helix-loop-helix DNA-binding domain containing protein, expressed // tigr_pseudomol_4 // 11 // ---
Os.3122.1.S1_at	1616.74	P	1488.7	P	1.09		gb:AY028315.1 /DB_XREF=gi:13508484 /TID=Os.3122.1 /CNT=13 /FEA=FLmRNA /TIER=FL /STK=4 /UG=Os.3122 /DEF=Oryza sativa ADP-glucose pyrophosphorylase small subunit mRNA, complete cds. /PROD=ADP-glucose pyrophosphorylase small subunit /FL=gb:AK060270.1 gb:AY028315.1 gb:AK073146.1 /REP_ORG=O. sativa	AY028315.1	AK073146(11)	AK073146 // Oryza sativa (japonica cultivar-group) cDNA clone:J033022L06, full insert sequence. // gb // 11 // --- /// LOC_Os09g12660.1 // Glucose-1-phosphate adenylyltransferase small subunit, chloroplast precursor, putative, expressed // tigr_pseudomol_4 // 11 // --- /// LOC_Os09g12660.2 // Glucose-1-phosphate adenylyltransferase small subunit, chloroplast precursor, putative, expressed // tigr…
Os.4172.1.S1_at	478.65	P	835.55	P	-1.75		gb:AB003323.1 /DB_XREF=gi:5295979 /TID=Os.4172.1 /CNT=10 /FEA=FLmRNA /TIER=FL /STK=4 /UG=Os.4172 /DEF=Oryza sativa (japonica cultivar-group) mRNA for MADS box-like protein, complete cds, clone:E20969. /PROD=MADS box-like protein /FL=gb:AK069317.1 gb:AF077760.1 gb:AB003323.1 /REP_ORG=O. sativa	AB003323.1	AK069317(10)	AK069317 // Oryza sativa (japonica cultivar-group) cDNA clone:J023014M24, full insert sequence. // gb // 10 // --- /// LOC_Os06g49840.1 // MADS-box transcription factor 16, putative, expressed // tigr_pseudomol_4 // 10 // ---
Os.37640.1.S1_at	1375.36	P	879.68	P	1.56		gb:U33283.1 /DB_XREF=gi:1109671 /TID=Os.37640.1 /CNT=12 /FEA=FLmRNA /TIER=FL /STK=4 /UG=Os.37640 /DEF=Oryza sativa Ca2+ sensitive 3(2),5-diphosphonucleoside 3(2) phosphohydrolase mRNA, complete cds. /PROD=3(2),5-diphosphonucleoside 3(2)phosphohydrolase /FL=gb:AK058937.1 gb:U33283.1 /REP_ORG=O. sativa	U33283.1	U33283(11)	U33283 // Oryza sativa Ca2+ sensitive 3'(2'),5-diphosphonucleoside 3'(2') phosphohydrolase mRNA, complete cds. // gb // 11 // --- /// LOC_Os12g08280.1 // expressed protein // tigr_pseudomol_4 // 11 // ---
Os.3739.1.S1_at	477.9	P	673.76	P	-1.41		gb:AB022783.1 /DB_XREF=gi:7415520 /GEN=OsproT /TID=Os.3739.1 /CNT=9 /FEA=FLmRNA /TIER=FL /STK=4 /UG=Os.3739 /DEF=Oryza sativa mRNA for amino acid permease, complete cds. /PROD=amino acid permease /FL=gb:AB022783.1 gb:AK067118.1 gb:AK062005.1 /REP_ORG=O. sativa	AB022783.1	AK067118(11)	AK067118 // Oryza sativa (japonica cultivar-group) cDNA clone:J013096E03, full insert sequence. // gb // 11 // --- /// LOC_Os03g44230.1 // proline transporter, putative, expressed // tigr_pseudomol_4 // 11 // ---
Os.2821.1.A1_at	75.58	P	67.54	P	1.12		gb:AF324485.1 /DB_XREF=gi:12963337 /TID=Os.2821.1 /CNT=9 /FEA=FLmRNA /TIER=FL /STK=4 /UG=Os.2821 /DEF=Oryza sativa aminotransferase-like protein mRNA, complete cds. /PROD=aminotransferase-like protein /FL=gb:AF324485.1 /REP_ORG=O. sativa	AF324485.1	XM_463843	LOC_Os02g02210.1 // aminotransferase, class III family protein, expressed // tigr_pseudomol_4 // 11 // ---
Os.2821.1.A1_s_at	106.02	A	75.04	A	1.41		gb:AF324485.1 /DB_XREF=gi:12963337 /TID=Os.2821.1 /CNT=9 /FEA=FLmRNA /TIER=FL /STK=4 /UG=Os.2821 /DEF=Oryza sativa aminotransferase-like protein mRNA, complete cds. /PROD=aminotransferase-like protein /FL=gb:AF324485.1 /REP_ORG=O. sativa	AF324485.1	XM_463843(11)	XM_463843 // Oryza sativa (japonica cultivar-group), mRNA. // refseq // 11 // --- /// LOC_Os02g02210.1 // aminotransferase, class III family protein, expressed // tigr_pseudomol_4 // 11 // ---
Os.4176.1.S1_at	537.32	P	315.74	P	1.7		gb:AB022602.1 /DB_XREF=gi:5360656 /GEN=OsASA1 /TID=Os.4176.1 /CNT=8 /FEA=FLmRNA /TIER=FL /STK=4 /UG=Os.4176 /DEF=Oryza sativa (japonica cultivar-group) OsASA1 mRNA for anthranilate synthase alpha 1 subunit, complete cds. /PROD=anthranilate synthase alpha 1 subunit /FL=gb:AB022602.1 gb:AK072053.1 /REP_ORG=O. sativa	AB022602.1	XM_470150	LOC_Os03g61120.1 // anthranilate synthase component I family protein, expressed // tigr_pseudomol_4 // 11 // ---
Os.3383.1.S1_a_at	1474.69	P	1566.56	P	-1.06		gb:AB018442.1 /DB_XREF=gi:4190973 /GEN=phyC /TID=Os.3383.1 /CNT=10 /FEA=FLmRNA /TIER=FL /STK=4 /UG=Os.3383 /DEF=Oryza sativa (japonica cultivar-group) mRNA for phytochrome C, complete cds. /PROD=phytochrome C /FL=gb:AB018442.1 /REP_ORG=O. sativa	AB018442.1	XM_469781(11)	XM_469781 // Oryza sativa (japonica cultivar-group), mRNA. // refseq // 11 // --- /// LOC_Os03g54084.1 // Phytochrome C, putative, expressed // tigr_pseudomol_4 // 11 // ---
Os.20364.1.S1_at	1063.02	P	1109.29	P	-1.04		gb:AB051864.1 /DB_XREF=gi:19909967 /GEN=OsAMT2;1 /TID=Os.20364.1 /CNT=5 /FEA=FLmRNA /TIER=FL /STK=4 /UG=Os.20364 /DEF=Oryza sativa OsAMT2;1 mRNA for ammonium transporter, complete cds. /PROD=ammonium transporter /FL=gb:AK065288.1 gb:AB051864.1 /REP_ORG=O. sativa	AB051864.1	XM_475409	LOC_Os05g39240.1 // Ammonium transporter 2, putative, expressed // tigr_pseudomol_4 // 11 // ---
Os.15537.1.S1_at	31.74	A	20.21	A	1.57		gb:AF488521.1 /DB_XREF=gi:19849278 /GEN=PM-I /TID=Os.15537.1 /CNT=5 /FEA=FLmRNA /TIER=FL /STK=4 /UG=Os.15537 /DEF=Oryza sativa Cyt-P450 monooxygenase (PM-I) mRNA, complete cds. /PROD=Cyt-P450 monooxygenase /FL=gb:AF488521.1 /REP_ORG=O. sativa	AF488521.1	XM_483259	LOC_Os08g39660.1 // Cytochrome P450 family protein, expressed // tigr_pseudomol_4 // 11 // ---
Os.7899.1.S1_at	2355.5	P	2614.87	P	-1.11		gb:AB074412.1 /DB_XREF=gi:20152204 /GEN=OsUBC5b /TID=Os.7899.1 /CNT=39 /FEA=FLmRNA /TIER=FL /STK=4 /UG=Os.7899 /DEF=Oryza sativa (japonica cultivar-group) mRNA for ubiquitin-conjugating enzyme OsUBC5b, complete cds. /PROD=ubiquitin-conjugating enzyme OsUBC5b /FL=gb:AK121248.1 gb:AB074412.1 /REP_ORG=O. sativa	AB074412.1	XM_464900(11)	XM_464900 // Oryza sativa (japonica cultivar-group), mRNA. // refseq // 11 // --- /// LOC_Os02g16040.1 // Ubiquitin-conjugating enzyme E2-17 kDa, putative, expressed // tigr_pseudomol_4 // 11 // ---
Os.7900.1.S1_at	1787.12	P	1318.08	P	1.36		gb:AB026559.1 /DB_XREF=gi:8671493 /GEN=OsPAB1 /TID=Os.7900.1 /CNT=28 /FEA=FLmRNA /TIER=FL /STK=4 /UG=Os.7900 /DEF=Oryza sativa (japonica cultivar-group) OsPAB1 mRNA for alpha 2 subunit of 20S proteasome, complete cds. /PROD=alpha 2 subunit of 20S proteasome /FL=gb:AB026559.1 gb:AK101195.1 gb:AK058567.1 /REP_ORG=O. sativa	AB026559.1	AK058567(11)	AK058567 // Oryza sativa (japonica cultivar-group) cDNA clone:001-017-E04, full insert sequence. // gb // 11 // --- /// LOC_Os03g26970.1 // Proteasome subunit alpha type 2, putative, expressed // tigr_pseudomol_4 // 11 // ---
Os.7900.1.S1_s_at	1220.62	P	1278.3	P	-1.05		gb:AB026559.1 /DB_XREF=gi:8671493 /GEN=OsPAB1 /TID=Os.7900.1 /CNT=28 /FEA=FLmRNA /TIER=FL /STK=4 /UG=Os.7900 /DEF=Oryza sativa (japonica cultivar-group) OsPAB1 mRNA for alpha 2 subunit of 20S proteasome, complete cds. /PROD=alpha 2 subunit of 20S proteasome /FL=gb:AB026559.1 gb:AK101195.1 gb:AK058567.1 /REP_ORG=O. sativa	AB026559.1	AF022735(11),AK058567(11),LOC_Os03g26970.1(11)	AF022735 // Oryza sativa proteasome component mRNA, complete cds. // gb // 11 // --- /// AK058567 // Oryza sativa (japonica cultivar-group) cDNA clone:001-017-E04, full insert sequence. // gb // 11 // --- /// LOC_Os03g26970.1 // Proteasome subunit alpha type 2, putative, expressed // tigr_pseudomol_4 // 11 // ---
Os.12234.1.S1_s_at	1648.94	P	2392	P	-1.45		gb:AF261272.1 /DB_XREF=gi:8118424 /GEN=EXPB4 /TID=Os.12234.1 /CNT=21 /FEA=FLmRNA /TIER=FL /STK=4 /UG=Os.12234 /DEF=Oryza sativa beta-expansin (EXPB4) mRNA, complete cds. /PROD=beta-expansin /FL=gb:AK060096.1 gb:AF261272.1 gb:AK105981.1 gb:AK101357.1 gb:AK103929.1 /REP_ORG=O. sativa	AF261272.1	NM_197701(11)	AK101357 // Oryza sativa (japonica cultivar-group) cDNA clone:J033035B15, full insert sequence. // gb // 11 // --- /// AK101806 // Oryza sativa (japonica cultivar-group) cDNA clone:J033066K12, full insert sequence. // gb // 11 // --- /// NM_197701 // Oryza sativa (japonica cultivar-group) beta-expansin EXPB4 (OSJNBa0010C11.2), mRNA. // refseq // 11 // --- /// LOC_Os10g40730.1 // Beta-expansin 1a …
Os.4414.1.S1_x_at	7.54	A	7.94	A	-1.05		gb:D11385.1 /DB_XREF=gi:218186 /TID=Os.4414.1 /CNT=13 /FEA=FLmRNA /TIER=FL /STK=4 /UG=Os.4414 /DEF=Oryza sativa (japonica cultivar-group) mRNA for prolamin, complete cds. /PROD=prolamin /FL=gb:D11385.1 /REP_ORG=O. sativa	D11385.1	Chr05_2122,Chr05_2120,LOC_Os05g26350.1,NM_186581,NM_186586,LOC_Os01g26744.1,AF042201,LOC_Os07g11900.1,Chr07_967,LOC_Os05g26770.1,LOC_Os07g11920.1,LOC_Os05g26620.1,Chr07_971,Chr05_2124,LOC_Os05g26386.1,Syngenta022874_1,LOC_Os05g26460.1,LOC_Os05g26480.1,Chr05_2129,LOC_Os07g11950.1,Chr05_2121,LOC_Os05g26400.1,Chr05_2123,LOC_Os05g26377.1,NM_186580,Chr05_2134,Chr07_968,Chr05_2152,NM_186582,LOC_Os07g11…	LOC_Os07g11910.1 // Prolamin PPROL 4A precursor, putative, expressed // tigr_pseudomol_4 // 11 // --- /// LOC_Os07g11920.1 // Prolamin PPROL 4A precursor, putative, expressed // tigr_pseudomol_4 // 11 // ---
Os.11313.1.S1_at	1827.67	P	1414.66	P	1.29		gb:AF395880.1 /DB_XREF=gi:18539470 /TID=Os.11313.1 /CNT=17 /FEA=FLmRNA /TIER=FL /STK=4 /UG=Os.11313 /DEF=Oryza sativa JIOsPR10 mRNA, complete cds. /PROD=JIOsPR10 /FL=gb:AF395880.1 gb:AK121376.1 /REP_ORG=O. sativa	AF395880.1	AF395880(11),AK121376(11)	AF395880 // Oryza sativa JIOsPR10 mRNA, complete cds. // gb // 11 // --- /// AK121376 // Oryza sativa (japonica cultivar-group) cDNA clone:J023127E15, full insert sequence. // gb // 11 // --- /// LOC_Os03g18850.1 // Pathogenesis-related protein 1, putative, expressed // tigr_pseudomol_4 // 11 // ---
Os.153.1.S1_at	690.75	P	676.58	P	1.02		gb:D14997.1 /DB_XREF=gi:287400 /TID=Os.153.1 /CNT=14 /FEA=FLmRNA /TIER=FL /STK=4 /UG=Os.153 /DEF=Oryza sativa (japonica cultivar-group) mRNA for peroxidase, complete cds. /PROD=peroxidase /FL=gb:AK066855.1 gb:AK104950.1 gb:D14997.1 /REP_ORG=O. sativa	D14997.1	AK066855(11)	AK066855 // Oryza sativa (japonica cultivar-group) cDNA clone:J013082J20, full insert sequence. // gb // 11 // --- /// LOC_Os05g41990.1 // Peroxidase 1 precursor, putative, expressed // tigr_pseudomol_4 // 11 // ---
Os.4153.1.S1_a_at	25.61	A	23.52	A	1.09		gb:U78891.2 /DB_XREF=gi:33304375 /GEN=MADS7 /TID=Os.4153.1 /CNT=10 /FEA=FLmRNA /TIER=FL /STK=4 /UG=Os.4153 /DEF=Oryza sativa MADS box protein (MADS7) mRNA, complete cds. /PROD=MADS box protein /FL=gb:AK100263.1 gb:U78891.2 gb:AY332477.1 gb:U31994.1 /REP_ORG=O. sativa	U78891.2	XM_483487(11)	AY551921 // Oryza sativa (japonica cultivar-group) MADS-box protein RMADS216 mRNA, complete cds. // gb // 11 // --- /// AF141966 // Oryza sativa MADS-box protein FDRMADS1 mRNA, partial cds. // gb // 9 // --- /// XM_483487 // Oryza sativa (japonica cultivar-group), mRNA. // refseq // 11 // --- /// LOC_Os08g41950.1 // SRF-type transcription factor family protein, expressed // tigr_pseudomol_4 // 11…
Os.8178.1.S1_at	1564.29	P	1622.14	P	-1.04		gb:AY050642.1 /DB_XREF=gi:16024931 /GEN=PR4 /TID=Os.8178.1 /CNT=9 /FEA=FLmRNA /TIER=FL /STK=4 /UG=Os.8178 /DEF=Oryza sativa (japonica cultivar-group) dev-stage 1 month-old seedling pathogenesis-related protein (PR4) mRNA, complete cds. /PROD=pathogenesis-related protein /FL=gb:AK121127.1 gb:AY050642.1 /REP_ORG=O. sativa	AY050642.1	AK121127(10)	AK121127 // Oryza sativa (japonica cultivar-group) cDNA clone:J023075A19, full insert sequence. // gb // 10 // --- /// LOC_Os11g37970.1 // win1 precursor, putative, expressed // tigr_pseudomol_4 // 11 // ---
Os.2211.1.S1_at	176.32	P	100.61	P	1.75		gb:AF032976.1 /DB_XREF=gi:2655294 /GEN=GER6 /TID=Os.2211.1 /CNT=9 /FEA=FLmRNA /TIER=FL /STK=4 /UG=Os.2211 /DEF=Oryza sativa germin-like protein 6 (GER6) mRNA, complete cds. /PROD=germin-like protein 6 /FL=gb:AF032976.1 gb:AK061029.1 /REP_ORG=O. sativa	AF032976.1	XM_480457(11)	XM_480457 // Oryza sativa (japonica cultivar-group), mRNA. // refseq // 11 // --- /// LOC_Os08g09010.1 // Germin-like protein subfamily 1 member 11 precursor, putative, expressed // tigr_pseudomol_4 // 11 // ---
Os.9238.1.A1_a_at	251	P	88.93	P	2.82	*	gb:AB110177.1 /DB_XREF=gi:32352151 /TID=Os.9238.1 /CNT=8 /FEA=FLmRNA /TIER=FL /STK=4 /UG=Os.9238 /DEF=Oryza sativa (japonica cultivar-group) mRNA for katanin, complete cds, clone: 13YPG038. /PROD=katanin /FL=gb:AB110177.1 gb:AK105474.1 gb:AK102585.1 gb:AK058626.1 /REP_ORG=O. sativa	AB110177.1	NM_191297(11)	AK102585 // Oryza sativa (japonica cultivar-group) cDNA clone:J033098E22, full insert sequence. // gb // 11 // --- /// AK105474 // Oryza sativa (japonica cultivar-group) cDNA clone:001-127-A04, full insert sequence. // gb // 11 // --- /// NM_191297 // Oryza sativa (japonica cultivar-group), predicted mRNA. // refseq // 11 // --- /// LOC_Os01g55260.1 // ATPase, AAA family protein, expressed // tig…
Os.9238.1.A2_at	86.66	P	48.15	P	1.8		gb:AK105474.1 /DB_XREF=gi:32990683 /TID=Os.9238.1 /CNT=8 /FEA=FLmRNA /TIER=FL /STK=1 /UG=Os.9238 /UG_TITLE=(japonica cultivar-group) calcyclin binding protein-like (OJ1414_E05.17), mRNA /DEF=Oryza sativa (japonica cultivar-group) cDNA clone:001-127-A04, full insert sequence. /FL=gb:AB110177.1 gb:AK105474.1 gb:AK102585.1 gb:AK058626.1 /REP_ORG=O. sativa	AK105474.1	AK105474(11)	AK105474 // Oryza sativa (japonica cultivar-group) cDNA clone:001-127-A04, full insert sequence. // gb // 11 // --- /// LOC_Os01g55260.1 // ATPase, AAA family protein, expressed // tigr_pseudomol_4 // 11 // ---
Os.169.1.S1_at	40.17	A	42.03	A	-1.05		gb:D55708.1 /DB_XREF=gi:2696220 /TID=Os.169.1 /CNT=8 /FEA=FLmRNA /TIER=FL /STK=4 /UG=Os.169 /DEF=Oryza sativa (japonica cultivar-group) mRNA for chitinase, complete cds. /PROD=chitinase /FL=gb:D55708.1 gb:AK073800.1 /REP_ORG=O. sativa	D55708.1	AK073800(11)	AK073800 // Oryza sativa (japonica cultivar-group) cDNA clone:J033067D20, full insert sequence. // gb // 11 // --- /// LOC_Os11g47530.1 // Xylanase inhibitor protein 2 precursor, putative, expressed // tigr_pseudomol_4 // 11 // ---
Os.2219.1.S1_at	419.2	P	506.24	P	-1.21		gb:AF072694.1 /DB_XREF=gi:3293558 /GEN=GER7 /TID=Os.2219.1 /CNT=5 /FEA=FLmRNA /TIER=FL /STK=4 /UG=Os.2219 /DEF=Oryza sativa germin-like protein 7 (GER7) mRNA, complete cds. /PROD=germin-like protein 7 /FL=gb:AK062698.1 gb:AF072694.1 /REP_ORG=O. sativa	AF072694.1	XM_470001(11)	XM_470001 // Oryza sativa (japonica cultivar-group), mRNA. // refseq // 11 // --- /// LOC_Os03g58980.1 // Germin-like protein subfamily T member 1 precursor, putative, expressed // tigr_pseudomol_4 // 11 // ---
Os.2320.1.S1_at	68.93	P	38.31	P	1.8		gb:AF141878.1 /DB_XREF=gi:5499729 /GEN=RGLP1 /TID=Os.2320.1 /CNT=5 /FEA=FLmRNA /TIER=FL /STK=4 /UG=Os.2320 /DEF=Oryza sativa germin-like protein 1 precursor (RGLP1) mRNA, complete cds. /PROD=germin-like protein 1 precursor /FL=gb:AF141878.1 gb:AK058764.1 /REP_ORG=O. sativa	AF141878.1	XM_480464	LOC_Os08g09080.1 // Germin-like protein subfamily 1 member 11 precursor, putative, expressed // tigr_pseudomol_4 // 11 // ---
Os.178.1.S1_a_at	2670.03	P	2178.49	P	1.23		gb:J04960.1 /DB_XREF=gi:169758 /TID=Os.178.1 /CNT=5 /FEA=FLmRNA /TIER=FL /STK=4 /UG=Os.178 /UG_TITLE=O.sativa ADP-glucose pyrophosphorylase 51kD subunit mRNA, complete cds /DEF=O.sativa ADP-glucose pyrophosphorylase 51kD subunit mRNA, complete cds. /FL=gb:AK103906.1 gb:AK058551.1 gb:J04960.1 /REP_ORG=O. sativa	J04960.1	XM_481806(11),XM_481807(11),LOC_Os08g25734.1(11),LOC_Os08g25734.2(11)	XM_481806 // Oryza sativa (japonica cultivar-group), mRNA. // refseq // 11 // --- /// XM_481807 // Oryza sativa (japonica cultivar-group), mRNA. // refseq // 11 // --- /// LOC_Os08g25734.1 // Glucose-1-phosphate adenylyltransferase small subunit, chloroplast precursor, putative, expressed // tigr_pseudomol_4 // 11 // --- /// LOC_Os08g25734.2 // Glucose-1-phosphate adenylyltransferase small subuni…
Os.46312.1.S1_a_at	560.46	P	545.45	P	1.03		gb:AY423716.1 /DB_XREF=gi:37694043 /TID=Os.46312.1 /CNT=6 /FEA=FLmRNA /TIER=FL /STK=4 /UG=Os.46312 /DEF=Oryza sativa (japonica cultivar-group) homeodomain leucine-zipper protein Hox9 mRNA, complete cds. /PROD=homeodomain leucine-zipper protein Hox9 /FL=gb:AY423716.1 gb:AK102603.1 gb:AK102830.1 /REP_ORG=O. sativa	AY423716.1	AK061741(11)	AK061741 // Oryza sativa (japonica cultivar-group) cDNA clone:001-038-E12, full insert sequence. // gb // 11 // --- /// LOC_Os10g33960.1 // rolled leaf1, putative, expressed // tigr_pseudomol_4 // 11 // --- /// LOC_Os10g33960.2 // rolled leaf1, putative, expressed // tigr_pseudomol_4 // 11 // ---
Os.1502.1.S1_at	786.8	P	926.75	P	-1.18		gb:AB053473.1 /DB_XREF=gi:13365771 /GEN=RISBZ4 /TID=Os.1502.1 /CNT=4 /FEA=FLmRNA /TIER=FL /STK=4 /UG=Os.1502 /DEF=Oryza sativa mRNA for RISBZ4, complete cds. /PROD=RISBZ4 /FL=gb:AB053473.1 gb:AK069575.1 /REP_ORG=O. sativa	AB053473.1	XM_464322(11)	AJ001265 // Oryza sativa mRNA for RITA-2 protein, plasmid pBC663. // gb // 11 // --- /// XM_464322 // Oryza sativa (japonica cultivar-group), mRNA. // refseq // 11 // --- /// LOC_Os02g07840.1 // bZIP transcription factor family protein, expressed // tigr_pseudomol_4 // 11 // --- /// LOC_Os02g07840.2 // bZIP transcription factor family protein, expressed // tigr_pseudomol_4 // 11 // ---
Os.186.1.S1_at	5581.71	P	5088.88	P	1.1		gb:L36320.1 /DB_XREF=gi:538429 /GEN=cuznsod1 /TID=Os.186.1 /CNT=101 /FEA=FLmRNA /TIER=FL /STK=3 /UG=Os.186 /DEF=Oryza sativa (clone cu101) superoxide dismutase (cuznsod1) mRNA, complete cds. /PROD=superoxide dismutase /FL=gb:L36320.1 gb:D00999.1 gb:AK061662.1 gb:AK120692.1 /REP_ORG=O. sativa	L36320.1	AK120692(10)	AK120692 // Oryza sativa (japonica cultivar-group) cDNA clone:J013169L20, full insert sequence. // gb // 10 // --- /// LOC_Os03g22810.1 // Superoxide dismutase 1, putative, expressed // tigr_pseudomol_4 // 11 // --- /// LOC_Os03g22810.2 // Superoxide dismutase 1, putative, expressed // tigr_pseudomol_4 // 11 // ---
Os.4244.1.S1_at	4431.17	P	5010.2	P	-1.13		gb:AB110168.1 /DB_XREF=gi:32352133 /TID=Os.4244.1 /CNT=91 /FEA=FLmRNA /TIER=FL /STK=3 /UG=Os.4244 /DEF=Oryza sativa (japonica cultivar-group) mRNA for caffeoyl-CoA 3-O-methyltransferase, complete cds, clone: 12FPR057. /PROD=caffeoyl-CoA 3-O-methyltransferase /FL=gb:AK104801.1 gb:AK104326.1 gb:AK071482.1 gb:AB110168.1 /REP_ORG=O. sativa	AB110168.1	XM_483167(11),XM_507281(11),XM_507591(11)	XM_507281 // PREDICTED Oryza sativa (japonica cultivar-group), P0026F07.24 mRNA. // refseq // 11 // --- /// XM_507591 // PREDICTED Oryza sativa (japonica cultivar-group), P0026F07.24 mRNA. // refseq // 11 // --- /// XM_483167 // Oryza sativa (japonica cultivar-group), mRNA. // refseq // 11 // --- /// LOC_Os08g38900.1 // Caffeoyl-CoA O-methyltransferase 1, putative, expressed // tigr_pseudomol_4 /…
Os.182.1.S1_at	4916.31	P	3988.93	P	1.23		gb:AF441191.1 /DB_XREF=gi:17066589 /GEN=CaM /TID=Os.182.1 /CNT=46 /FEA=FLmRNA /TIER=FL /STK=3 /UG=Os.182 /DEF=Oryza sativa clone 15079 calmodulin (CaM) mRNA, complete cds. /PROD=calmodulin /FL=gb:AK071852.1 gb:AF441191.1 gb:AK104031.1 /REP_ORG=O. sativa	AF441191.1	XM_479602(11)	XM_479602 // Oryza sativa (japonica cultivar-group), mRNA. // refseq // 11 // --- /// LOC_Os07g48780.1 // Calmodulin, putative, expressed // tigr_pseudomol_4 // 11 // --- /// LOC_Os07g48780.2 // Calmodulin, putative, expressed // tigr_pseudomol_4 // 11 // ---
Os.3705.1.S1_at	3263.89	P	2374.98	P	1.37		gb:AB026561.1 /DB_XREF=gi:8671497 /GEN=OsPAE1 /TID=Os.3705.1 /CNT=50 /FEA=FLmRNA /TIER=FL /STK=3 /UG=Os.3705 /DEF=Oryza sativa (japonica cultivar-group) OsPAE1 mRNA for alpha 5 subunit of 20S proteasome, complete cds. /PROD=alpha 5 subunit of 20S proteasome /FL=gb:AK103487.1 gb:AK059521.1 gb:AB026561.1 /REP_ORG=O. sativa	AB026561.1	AK103487(11)	AK103487 // Oryza sativa (japonica cultivar-group) cDNA clone:J033130M12, full insert sequence. // gb // 11 // --- /// LOC_Os11g40140.1 // Proteasome subunit alpha type 5, putative, expressed // tigr_pseudomol_4 // 11 // --- /// LOC_Os11g40140.2 // Proteasome subunit alpha type 5, putative, expressed // tigr_pseudomol_4 // 11 // ---
Os.12197.2.S1_a_at	6427.71	P	5619.61	P	1.14		gb:AK068753.1 /DB_XREF=gi:32978778 /TID=Os.12197.2 /CNT=6 /FEA=FLmRNA /TIER=FL /STK=1 /UG=Os.12197 /UG_TITLE=(japonica cultivar-group) mRNA for hypothetical protein, complete cds, clone: 13YPB022 /DEF=Oryza sativa (japonica cultivar-group) cDNA clone:J013158E09, full insert sequence. /FL=gb:AK068753.1 /REP_ORG=O. sativa	AK068753.1	AK062176(11),AK068753(11),AY656247(11)	AY656247 // Oryza sativa (japonica cultivar-group) 17.7 kDa low temperature induced protein mRNA, complete cds. // gb // 11 // --- /// AK062176 // Oryza sativa (japonica cultivar-group) cDNA clone:001-046-D01, full insert sequence. // gb // 11 // --- /// AK068753 // Oryza sativa (japonica cultivar-group) cDNA clone:J013158E09, full insert sequence. // gb // 11 // --- /// LOC_Os03g23010.1 // expre…
Os.12197.1.S1_x_at	4725.51	P	4453.02	P	1.06		gb:AB110172.1 /DB_XREF=gi:32352141 /TID=Os.12197.1 /CNT=38 /FEA=FLmRNA /TIER=FL /STK=3 /UG=Os.12197 /UG_TITLE=(japonica cultivar-group) mRNA for hypothetical protein, complete cds, clone: 13YPB022 /DEF=Oryza sativa (japonica cultivar-group) mRNA for hypothetical protein, complete cds, clone: 13YPB022. /FL=gb:AK062176.1 gb:AB110172.1 /REP_ORG=O. sativa	AB110172.1	AK062176(11),AK068753(10),AY656247(11)	AY656247 // Oryza sativa (japonica cultivar-group) 17.7 kDa low temperature induced protein mRNA, complete cds. // gb // 11 // --- /// AK062176 // Oryza sativa (japonica cultivar-group) cDNA clone:001-046-D01, full insert sequence. // gb // 11 // --- /// AK068753 // Oryza sativa (japonica cultivar-group) cDNA clone:J013158E09, full insert sequence. // gb // 10 // --- /// LOC_Os03g23010.1 // expre…
Os.7916.1.S1_at	4307.89	P	5017.55	P	-1.16		gb:D30716.1 /DB_XREF=gi:493707 /TID=Os.7916.1 /CNT=61 /FEA=FLmRNA /TIER=FL /STK=3 /UG=Os.7916 /DEF=Oryza sativa (japonica cultivar-group) mRNA for beta-tubulin, complete cds. /PROD=beta-tubulin /FL=gb:L19598.1 gb:AK072502.1 gb:D30716.1 /REP_ORG=O. sativa	D30716.1	NM_190985	LOC_Os01g59150.1 // Tubulin beta-6 chain, putative, expressed // tigr_pseudomol_4 // 11 // --- /// LOC_Os01g59150.2 // Tubulin beta-6 chain, putative, expressed // tigr_pseudomol_4 // 11 // ---
Os.8519.1.S1_a_at	2490.66	P	1709.96	P	1.46		gb:AK072845.1 /DB_XREF=gi:32982868 /TID=Os.8519.1 /CNT=39 /FEA=FLmRNA /TIER=FL /STK=3 /UG=Os.8519 /UG_TITLE=Putative histone deacetylase HD2 mRNA, complete cds /DEF=Oryza sativa (japonica cultivar-group) cDNA clone:J023142J09, full insert sequence. /FL=gb:AF255711.1 gb:AK072845.1 /REP_ORG=O. sativa	AK072845.1	XM_476044(11)	AK063535 // Oryza sativa (japonica cultivar-group) cDNA clone:001-117-B10, full insert sequence. // gb // 11 // --- /// XM_476044 // Oryza sativa (japonica cultivar-group), predicted mRNA. // refseq // 11 // --- /// LOC_Os05g51830.1 // Histone deacetylase 2b, putative, expressed // tigr_pseudomol_4 // 11 // ---
Os.1354.1.S1_a_at	1003.64	P	1868.06	P	-1.86		gb:AY363174.1 /DB_XREF=gi:34398296 /GEN=IPMDHSU /TID=Os.1354.1 /CNT=29 /FEA=FLmRNA /TIER=FL /STK=3 /UG=Os.1354 /DEF=Oryza sativa (japonica cultivar-group) 3-isopropylmalate dehydratase small subunit (IPMDHSU) mRNA, complete cds. /PROD=3-isopropylmalate dehydratase small subunit /FL=gb:AY363174.1 gb:AK061544.1 gb:AK106107.1 gb:AK103778.1 /REP_ORG=O. sativa	AY363174.1	XM_467111(11),XM_506891(11),XM_507517(11),XM_507518(11)	XM_506891 // PREDICTED Oryza sativa (japonica cultivar-group), OJ1003_B06.26 mRNA. // refseq // 11 // --- /// XM_507517 // PREDICTED Oryza sativa (japonica cultivar-group), OJ1003_B06.26 mRNA. // refseq // 11 // --- /// XM_467111 // Oryza sativa (japonica cultivar-group), mRNA. // refseq // 11 // --- /// XM_507518 // PREDICTED Oryza sativa (japonica cultivar-group), OJ1003_B06.26 mRNA. // refseq …
Os.458.1.S1_at	2108.81	P	1910.51	P	1.1		gb:AB046414.1 /DB_XREF=gi:12381895 /GEN=eIF4A-2 /TID=Os.458.1 /CNT=48 /FEA=FLmRNA /TIER=FL /STK=3 /UG=Os.458 /DEF=Oryza sativa eIF4A-2 mRNA for eukaryotic initiation factor 4A, complete cds. /PROD=eukaryotic initiation factor 4A /FL=gb:AK073620.1 gb:AB046414.1 /REP_ORG=O. sativa	AB046414.1	XM_464146(11)	XM_464146 // Oryza sativa (japonica cultivar-group), mRNA. // refseq // 11 // --- /// LOC_Os02g05330.1 // Eukaryotic initiation factor 4A, putative, expressed // tigr_pseudomol_4 // 11 // ---
Os.8017.1.S1_at	2657.64	P	2809.72	P	-1.06		gb:AF283006.1 /DB_XREF=gi:10121844 /TID=Os.8017.1 /CNT=38 /FEA=FLmRNA /TIER=FL /STK=3 /UG=Os.8017 /DEF=Oryza sativa (japonica cultivar-group) cold acclimation protein WCOR413-like protein mRNA, complete cds. /PROD=cold acclimation protein WCOR413-like protein /FL=gb:AK060000.1 gb:AK066036.1 gb:AK060906.1 gb:AF283006.1 /REP_ORG=O. sativa	AF283006.1	XM_469914(11)	XM_469914 // Oryza sativa (japonica cultivar-group), mRNA. // refseq // 11 // --- /// LOC_Os03g55850.1 // cold acclimation protein COR413-PM1, putative, expressed // tigr_pseudomol_4 // 11 // ---
Os.9323.1.S1_at	2518.76	P	2558.6	P	-1.02		gb:AB026566.1 /DB_XREF=gi:8671507 /GEN=OsPBD1 /TID=Os.9323.1 /CNT=39 /FEA=FLmRNA /TIER=FL /STK=3 /UG=Os.9323 /DEF=Oryza sativa (japonica cultivar-group) OsPBD1 mRNA for beta 4 subunit of 20S proteasome, complete cds. /PROD=beta 4 subunit of 20S proteasome /FL=gb:AK099128.1 gb:AB026566.1 gb:AK061228.1 gb:AK060531.1 gb:AK105847.1 /REP_ORG=O. sativa	AB026566.1	XM_469367(11)	AB026566 // Oryza sativa (japonica cultivar-group) OsPBD1 mRNA for beta 4 subunit of 20S proteasome, complete cds. // gb // 11 // --- /// AK105847 // Oryza sativa (japonica cultivar-group) cDNA clone:001-203-G05, full insert sequence. // gb // 11 // --- /// XM_469367 // Oryza sativa (japonica cultivar-group), mRNA. // refseq // 11 // --- /// LOC_Os03g48930.1 // Proteasome subunit beta type 2, put…
Os.7976.1.S1_a_at	828.97	P	1493.06	P	-1.8		gb:AY524972.1 /DB_XREF=gi:42528294 /GEN=BIHD1 /TID=Os.7976.1 /CNT=27 /FEA=FLmRNA /TIER=FL /STK=3 /UG=Os.7976 /DEF=Oryza sativa (indica cultivar-group) benzothiadiazole-induced homeodomain protein 1 (BIHD1) mRNA, complete cds. /PROD=benzothiadiazole-induced homeodomain protein 1 /FL=gb:AY524972.1 gb:AK061393.1 gb:AK069994.1 gb:AK104713.1 gb:AK070543.1 /REP_ORG=O. sativa	AY524972.1	NM_184962(11)	AK067939 // Oryza sativa (japonica cultivar-group) cDNA clone:J013124I05, full insert sequence. // gb // 11 // --- /// NM_184962 // Oryza sativa (japonica cultivar-group), mRNA. // refseq // 11 // --- /// LOC_Os03g47740.1 // Associated with HOX family protein, expressed // tigr_pseudomol_4 // 11 // --- /// LOC_Os03g47740.2 // Associated with HOX family protein, expressed // tigr_pseudomol_4 // 11…
Os.2674.1.S1_at	2478.13	P	2467.63	P	1		gb:D38753.1 /DB_XREF=gi:976256 /TID=Os.2674.1 /CNT=41 /FEA=FLmRNA /TIER=FL /STK=3 /UG=Os.2674 /DEF=Oryza sativa (japonica cultivar-group) mRNA stearyl-ACP desaturase, complete cds. /PROD=stearyl-ACP desaturase /FL=gb:D38753.1 gb:AK065340.1 /REP_ORG=O. sativa	D38753.1	AK065340(11)	AK065340 // Oryza sativa (japonica cultivar-group) cDNA clone:J013000O12, full insert sequence. // gb // 11 // --- /// LOC_Os04g31070.1 // Acyl-desaturase, chloroplast precursor, putative, expressed // tigr_pseudomol_4 // 11 // ---
Os.7727.1.S1_at	692.9	P	895.82	P	-1.29		gb:AY580163.1 /DB_XREF=gi:46391953 /TID=Os.7727.1 /CNT=43 /FEA=FLmRNA /TIER=FL /STK=3 /UG=Os.7727 /DEF=Oryza sativa (japonica cultivar-group) putative lipase mRNA, complete cds. /PROD=putative lipase /FL=gb:AY580163.1 gb:AK100289.1 gb:AK059511.1 /REP_ORG=O. sativa	AY580163.1	XM_476136	LOC_Os05g11910.1 // GDSL-like Lipase/Acylhydrolase family protein, expressed // tigr_pseudomol_4 // 11 // ---
Os.7991.1.S1_at	1573.76	P	1391.36	P	1.13		gb:AB003194.1 /DB_XREF=gi:4426561 /TID=Os.7991.1 /CNT=38 /FEA=FLmRNA /TIER=FL /STK=3 /UG=Os.7991 /DEF=Oryza sativa (japonica cultivar-group) mRNA for chitinase IIb, complete cds. /PROD=chitinase IIb /FL=gb:AK099973.1 gb:AB003194.1 gb:AK060363.1 /REP_ORG=O. sativa	AB003194.1	AK060363(11)	AK060363 // Oryza sativa (japonica cultivar-group) cDNA clone:001-008-H09, full insert sequence. // gb // 11 // --- /// LOC_Os04g41620.1 // Endochitinase A precursor, putative, expressed // tigr_pseudomol_4 // 11 // ---
Os.4684.1.S1_at	5622.53	P	4711.25	P	1.19		gb:D38231.1 /DB_XREF=gi:540534 /GEN=RWD /TID=Os.4684.1 /CNT=39 /FEA=FLmRNA /TIER=FL /STK=3 /UG=Os.4684 /DEF=Oryza sativa (japonica cultivar-group) RWD mRNA for q group of receptor for activated C-kinase, complete cds. /PROD=q group of receptor for activated C-kinase /FL=gb:AK098877.1 gb:AK060428.1 gb:D38231.1 gb:AK098893.1 gb:AK121587.1 /REP_ORG=O. sativa	D38231.1	NM_192099	LOC_Os01g49290.1 // Guanine nucleotide-binding protein beta subunit, putative, expressed // tigr_pseudomol_4 // 11 // ---
Os.3411.1.S1_s_at	7487.6	P	6264.3	P	1.2		gb:D26538.1 /DB_XREF=gi:454880 /TID=Os.3411.1 /CNT=21 /FEA=FLmRNA /TIER=FL /STK=3 /UG=Os.3411 /DEF=Oryza sativa (japonica cultivar-group) mRNA for WSI724 protein induced by water stress, complete cds. /PROD=WSI724 protein induced by water stress /FL=gb:AK059150.1 gb:AB011368.1 gb:AF010584.1 gb:D26538.1 /REP_ORG=O. sativa	D26538.1	AK059150(11)	AK059150 // Oryza sativa (japonica cultivar-group) cDNA clone:001-023-B08, full insert sequence. // gb // 11 // --- /// LOC_Os03g45280.1 // Dehydrin family protein, expressed // tigr_pseudomol_4 // 11 // ---
Os.12727.1.S1_at	2109.79	P	1587.28	P	1.33		gb:AB037154.1 /DB_XREF=gi:17297986 /GEN=OsRPT2b /TID=Os.12727.1 /CNT=29 /FEA=FLmRNA /TIER=FL /STK=3 /UG=Os.12727 /DEF=Oryza sativa (japonica cultivar-group) OsRPT2b mRNA for 26S proteasome regulatory particle triple-A ATPase subunit2b, complete cds. /PROD=26S proteasome regulatory particle triple-AATPase subunit2b /FL=gb:AK058779.1 gb:AK069811.1 gb:AB037154.1 /REP_ORG=O. sativa	AB037154.1	AB037154(11),AK069811(10)	AB037154 // Oryza sativa (japonica cultivar-group) OsRPT2b mRNA for 26S proteasome regulatory particle triple-A ATPase subunit2b, complete cds. // gb // 11 // --- /// AK069811 // Oryza sativa (japonica cultivar-group) cDNA clone:J023030D05, full insert sequence. // gb // 10 // --- /// LOC_Os03g18690.1 // 26S protease regulatory subunit 4 homolog, putative, expressed // tigr_pseudomol_4 // 11 // -…
Os.12646.1.S1_at	1549.36	P	1759.95	P	-1.14		gb:AB125305.1 /DB_XREF=gi:46917335 /GEN=SAPK4 /TID=Os.12646.1 /CNT=25 /FEA=FLmRNA /TIER=FL /STK=3 /UG=Os.12646 /DEF=Oryza sativa (japonica cultivar-group) SAPK4 mRNA for serinethreonine protein kinase SAPK4, complete cds. /PROD=serinethreonine protein kinase SAPK4 /FL=gb:AB125305.1 gb:AK060576.1 gb:AK070407.1 /REP_ORG=O. sativa	AB125305.1	AK070407(11)	AK070407 // Oryza sativa (japonica cultivar-group) cDNA clone:J023050C24, full insert sequence. // gb // 11 // --- /// LOC_Os01g64970.1 // Serine/threonine-protein kinase SAPK7, putative, expressed // tigr_pseudomol_4 // 11 // ---
Os.3439.1.S1_a_at	3583.67	P	3411.02	P	1.05		gb:AB027123.1 /DB_XREF=gi:4850329 /GEN=COX5c /TID=Os.3439.1 /CNT=19 /FEA=FLmRNA /TIER=FL /STK=3 /UG=Os.3439 /DEF=Oryza sativa (japonica cultivar-group) COX5c mRNA for cytochrome c oxidase subunit 5c, complete cds. /PROD=cytochrome c oxidase subunit 5c /FL=gb:AB027123.1 /REP_ORG=O. sativa	AB027123.1	AB027123(11),AK072527(11)	AB027123 // Oryza sativa (japonica cultivar-group) COX5c mRNA for cytochrome c oxidase subunit 5c, complete cds. // gb // 11 // --- /// AK072527 // Oryza sativa (japonica cultivar-group) cDNA clone:J023130G10, full insert sequence. // gb // 11 // ---
Os.10220.1.S1_at	425.49	P	530.3	P	-1.25		gb:AB051295.1 /DB_XREF=gi:17025919 /GEN=OsNIF2 /TID=Os.10220.1 /CNT=28 /FEA=FLmRNA /TIER=FL /STK=3 /UG=Os.10220 /DEF=Oryza sativa OsNIF2 mRNA for bZIP transcription factor, complete cds. /PROD=bZIP transcription factor /FL=gb:AB051295.1 gb:AK100440.1 /REP_ORG=O. sativa	AB051295.1	XM_479605(9)	XM_479605 // Oryza sativa (japonica cultivar-group), mRNA. // refseq // 9 // --- /// LOC_Os07g48820.1 // Transcription factor HBP-1b, putative, expressed // tigr_pseudomol_4 // 11 // --- /// LOC_Os07g48820.2 // Transcription factor HBP-1b, putative, expressed // tigr_pseudomol_4 // 11 // --- /// LOC_Os07g48820.3 // Transcription factor HBP-1b, putative, expressed // tigr_pseudomol_4 // 11 // ---
Os.3437.1.S1_at	3428.12	P	3306.52	P	1.04		gb:AB042115.1 /DB_XREF=gi:7670065 /GEN=cope1 /TID=Os.3437.1 /CNT=27 /FEA=FLmRNA /TIER=FL /STK=3 /UG=Os.3437 /DEF=Oryza sativa (japonica cultivar-group) cope1 mRNA for epsilon1-COP, complete cds. /PROD=epsilon1-COP /FL=gb:AK104427.1 gb:AK099008.1 gb:AK060707.1 gb:AB042115.1 /REP_ORG=O. sativa	AB042115.1	XM_473864	LOC_Os04g52270.1 // coatomer epsilon subunit, putative, expressed // tigr_pseudomol_4 // 11 // ---
Os.2216.1.S1_at	3298.59	P	2647.28	P	1.25		gb:U37936.1 /DB_XREF=gi:1235663 /TID=Os.2216.1 /CNT=19 /FEA=FLmRNA /TIER=FL /STK=3 /UG=Os.2216 /DEF=Oryza sativa clone pFDRSC61 novel calmodulin-like protein mRNA, complete cds. /PROD=novel calmodulin-like protein /FL=gb:AF231026.1 gb:U37936.1 gb:AK070889.1 /REP_ORG=O. sativa	U37936.1	NM_191034	LOC_Os01g59530.1 // Calmodulin, putative, expressed // tigr_pseudomol_4 // 11 // --- /// LOC_Os01g59530.2 // Calmodulin, putative, expressed // tigr_pseudomol_4 // 10 // ---
Os.2613.1.S1_at	841.95	P	901.41	P	-1.07		gb:AF309381.1 /DB_XREF=gi:11177838 /TID=Os.2613.1 /CNT=26 /FEA=FLmRNA /TIER=FL /STK=3 /UG=Os.2613 /DEF=Oryza sativa (japonica cultivar-group) clone S4892 putative glutathione S-transferase OsGSTZ1 mRNA, complete cds. /PROD=putative glutathione S-transferase OsGSTZ1 /FL=gb:AK069105.1 gb:AF309381.1 /REP_ORG=O. sativa	AF309381.1	AF309381(11)	AF309381 // Oryza sativa (japonica cultivar-group) clone S4892 putative glutathione S-transferase OsGSTZ1 mRNA, complete cds. // gb // 11 // --- /// LOC_Os12g10720.1 // Glutathione S-transferase, putative, expressed // tigr_pseudomol_4 // 11 // ---
Os.12899.1.S1_at	214.56	P	118.12	P	1.82		gb:D12628.1 /DB_XREF=gi:391883 /TID=Os.12899.1 /CNT=17 /FEA=FLmRNA /TIER=FL /STK=3 /UG=Os.12899 /DEF=Oryza sativa (japonica cultivar-group) mRNA for Maternal G10 like protein, complete cds. /PROD=Maternal G10 like protein /FL=gb:D12628.1 gb:AK103299.1 /REP_ORG=O. sativa	D12628.1	AK103299(11)	AK103299 // Oryza sativa (japonica cultivar-group) cDNA clone:J033125C05, full insert sequence. // gb // 11 // --- /// LOC_Os12g05410.1 // G10 protein homolog, putative, expressed // tigr_pseudomol_4 // 11 // ---
Os.12899.1.S1_s_at	1014.24	P	768.13	P	1.32		gb:D12628.1 /DB_XREF=gi:391883 /TID=Os.12899.1 /CNT=17 /FEA=FLmRNA /TIER=FL /STK=3 /UG=Os.12899 /DEF=Oryza sativa (japonica cultivar-group) mRNA for Maternal G10 like protein, complete cds. /PROD=Maternal G10 like protein /FL=gb:D12628.1 gb:AK103299.1 /REP_ORG=O. sativa	D12628.1	AK103299(11)	AK103299 // Oryza sativa (japonica cultivar-group) cDNA clone:J033125C05, full insert sequence. // gb // 11 // --- /// LOC_Os12g05410.1 // G10 protein homolog, putative, expressed // tigr_pseudomol_4 // 11 // ---
Os.483.1.S1_at	1328.02	P	819.63	P	1.62		gb:AB015971.1 /DB_XREF=gi:18146757 /GEN=OsRan1 /TID=Os.483.1 /CNT=20 /FEA=FLmRNA /TIER=FL /STK=3 /UG=Os.483 /DEF=Oryza sativa (japonica cultivar-group) OsRan1 mRNA for small GTP-binding protein (Ran1), complete cds. /PROD=small GTP-binding protein (Ran1) /FL=gb:AK072731.1 gb:AB015288.1 gb:AB015971.1 /REP_ORG=O. sativa	AB015971.1	NM_192746	LOC_Os01g42530.1 // GTP-binding nuclear protein Ran2, putative, expressed // tigr_pseudomol_4 // 11 // ---
Os.4650.1.S1_at	2209.7	P	2361.57	P	-1.07		gb:D89726.1 /DB_XREF=gi:2723472 /GEN=DAD-1 /TID=Os.4650.1 /CNT=14 /FEA=FLmRNA /TIER=FL /STK=3 /UG=Os.4650 /DEF=Oryza sativa (japonica cultivar-group) DAD-1 mRNA for defender against apoptotic death 1 protein, complete cds. /PROD=defender against apoptotic death 1 protein /FL=gb:AK063198.1 gb:D89726.1 /REP_ORG=O. sativa	D89726.1	XM_472334	LOC_Os04g32550.1 // Defender against cell death 1, putative, expressed // tigr_pseudomol_4 // 11 // ---
Os.26384.1.S1_at	2082.55	P	1804.38	P	1.15		gb:AB107218.1 /DB_XREF=gi:41529311 /TID=Os.26384.1 /CNT=24 /FEA=FLmRNA /TIER=FL /STK=3 /UG=Os.26384 /DEF=Oryza sativa (japonica cultivar-group) mRNA for glucose-6-phosphate isomerase, complete cds. /PROD=glucose-6-phosphate isomerase /FL=gb:AB107218.1 gb:AK068061.1 /REP_ORG=O. sativa	AB107218.1	XM_450926(11)	XM_450926 // Oryza sativa (japonica cultivar-group), mRNA. // refseq // 11 // --- /// LOC_Os09g29070.1 // Glucose-6-phosphate isomerase, putative, expressed // tigr_pseudomol_4 // 11 // --- /// LOC_Os09g29070.2 // Glucose-6-phosphate isomerase, putative, expressed // tigr_pseudomol_4 // 11 // ---
Os.291.1.S1_at	2672.89	P	2543.45	P	1.05		gb:AB033535.1 /DB_XREF=gi:11094189 /GEN=OsRPT1 /TID=Os.291.1 /CNT=23 /FEA=FLmRNA /TIER=FL /STK=3 /UG=Os.291 /DEF=Oryza sativa (japonica cultivar-group) OsRPT1 mRNA for 26S proteasome regulatory particle triple-A ATPase subunit1, complete cds. /PROD=26S proteasome regulatory particle triple-AATPase subunit1 /FL=gb:AK100060.1 gb:AK061876.1 gb:AK103801.1 gb:AB033535.1 gb:AK070538.1 /REP_ORG=O. sativa	AB033535.1	AK070538(11)	AK070538 // Oryza sativa (japonica cultivar-group) cDNA clone:J023060N22, full insert sequence. // gb // 11 // --- /// LOC_Os06g09290.1 // 26S protease regulatory subunit 7, putative, expressed // tigr_pseudomol_4 // 11 // ---
Os.14176.1.S1_at	1488.04	P	1574.49	P	-1.06		gb:AY262026.1 /DB_XREF=gi:32699975 /TID=Os.14176.1 /CNT=21 /FEA=FLmRNA /TIER=FL /STK=3 /UG=Os.14176 /DEF=Oryza sativa (japonica cultivar-group) peroxisomal membrane protein OsPex14p mRNA, complete cds. /PROD=peroxisomal membrane protein OsPex14p /FL=gb:AY262026.1 gb:AK099093.1 gb:AK062021.1 /REP_ORG=O. sativa	AY262026.1	AK099093(10)	AK099093 // Oryza sativa (japonica cultivar-group) cDNA clone:J023019E14, full insert sequence. // gb // 10 // --- /// LOC_Os05g01090.1 // Peroxisomal membrane anchor protein conserved region containing protein, expressed // tigr_pseudomol_4 // 11 // --- /// LOC_Os05g01090.2 // Peroxisomal membrane anchor protein conserved region containing protein, expressed // tigr_pseudomol_4 // 11 // ---
Os.17425.1.S1_at	699.78	P	641.34	P	1.09		gb:AB081340.1 /DB_XREF=gi:22830606 /GEN=HAZ1 /TID=Os.17425.1 /CNT=17 /FEA=FLmRNA /TIER=FL /STK=3 /UG=Os.17425 /DEF=Oryza sativa (japonica cultivar-group) HAZ1 mRNA for PHD-finger family homeodomain protein, complete cds. /PROD=PHD-finger family homeodomain protein /FL=gb:AB081340.1 gb:AK121314.1 gb:AK101428.1 /REP_ORG=O. sativa	AB081340.1	AK101428(11)	AK101428 // Oryza sativa (japonica cultivar-group) cDNA clone:J033038H23, full insert sequence. // gb // 11 // --- /// LOC_Os06g12400.1 // PHD-finger family protein, expressed // tigr_pseudomol_4 // 11 // ---
Os.10851.1.S1_at	929.22	P	877.67	P	1.06		gb:AF464908.1 /DB_XREF=gi:18481631 /GEN=TFIIB /TID=Os.10851.1 /CNT=17 /FEA=FLmRNA /TIER=FL /STK=3 /UG=Os.10851 /DEF=Oryza sativa general transcription factor TFIIB (TFIIB) mRNA, complete cds. /PROD=general transcription factor TFIIB /FL=gb:AK058238.1 gb:AK068941.1 gb:AF464908.1 /REP_ORG=O. sativa	AF464908.1	AF464908(11),AK068941(11)	AF464908 // Oryza sativa general transcription factor TFIIB (TFIIB) mRNA, complete cds. // gb // 11 // --- /// AK068941 // Oryza sativa (japonica cultivar-group) cDNA clone:J013170A08, full insert sequence. // gb // 11 // --- /// LOC_Os09g36440.1 // Transcription initiation factor IIB, putative, expressed // tigr_pseudomol_4 // 11 // ---
Os.4385.1.S1_at	1183.97	P	1826.72	P	-1.54		gb:AB028184.1 /DB_XREF=gi:6730939 /GEN=OsNAC5 /TID=Os.4385.1 /CNT=21 /FEA=FLmRNA /TIER=FL /STK=3 /UG=Os.4385 /DEF=Oryza sativa mRNA for OsNAC5 protein, complete cds. /PROD=OsNAC5 protein /FL=gb:AK102475.1 gb:AK063399.1 gb:AB028184.1 /REP_ORG=O. sativa	AB028184.1	AK063399(11)	AK063399 // Oryza sativa (japonica cultivar-group) cDNA clone:001-114-H12, full insert sequence. // gb // 11 // --- /// LOC_Os11g08210.1 // NAC-domain containing protein 2, putative, expressed // tigr_pseudomol_4 // 11 // ---
Os.2364.1.S1_at	1422.26	P	2853.52	P	-2.01	*	gb:AF145728.1 /DB_XREF=gi:5006852 /GEN=Oshox4 /TID=Os.2364.1 /CNT=20 /FEA=FLmRNA /TIER=FL /STK=3 /UG=Os.2364 /DEF=Oryza sativa homeodomain leucine zipper protein (Oshox4) mRNA, complete cds. /PROD=homeodomain leucine zipper protein /FL=gb:AK105484.1 gb:AF145728.1 gb:AK099710.1 /REP_ORG=O. sativa	AF145728.1	XM_450967(11),XM_506668(11)	XM_450967 // Oryza sativa (japonica cultivar-group), mRNA. // refseq // 11 // --- /// XM_506668 // PREDICTED Oryza sativa (japonica cultivar-group), OJ1595_D08.21 mRNA. // refseq // 11 // --- /// LOC_Os09g29460.1 // Homeobox associated leucine zipper family protein, expressed // tigr_pseudomol_4 // 11 // ---
Os.38367.1.S1_s_at	791.62	P	1076.29	P	-1.36		gb:AK059693.1 /DB_XREF=gi:32969711 /TID=Os.38367.1 /CNT=5 /FEA=FLmRNA /TIER=FL /STK=3 /UG=Os.38367 /UG_TITLE=(japonica cultivar-group) cDNA clone:001-032-B09, full insert sequence /DEF=Oryza sativa (japonica cultivar-group) cDNA clone:001-032-B09, full insert sequence. /FL=gb:AK059693.1 /REP_ORG=O. sativa	AK059693.1	AK072691(10)	AK072691 // Oryza sativa (japonica cultivar-group) cDNA clone:J023139H09, full insert sequence. // gb // 10 // --- /// LOC_Os03g51050.1 // Peptide transporter PTR2, putative, expressed // tigr_pseudomol_4 // 11 // ---
Os.1193.1.S1_at	879.66	P	1000.64	P	-1.14		gb:AF001505.1 /DB_XREF=gi:2160781 /GEN=OsAMT1 /TID=Os.1193.1 /CNT=16 /FEA=FLmRNA /TIER=FL /STK=3 /UG=Os.1193 /DEF=Oryza sativa putative ammonium transporter OsAMT1p (OsAMT1) mRNA, complete cds. /PROD=putative ammonium transporter OsAMT1p /FL=gb:AK105667.1 gb:AK073718.1 gb:AF001505.1 /REP_ORG=O. sativa	AF001505.1	AK073718(10)	AK073718 // Oryza sativa (japonica cultivar-group) cDNA clone:J033060L01, full insert sequence. // gb // 10 // --- /// LOC_Os04g43070.1 // Ammonium transporter 1, member 2, putative, expressed // tigr_pseudomol_4 // 10 // ---
Os.7075.1.S1_at	2461.72	P	2948.01	P	-1.2		gb:AB122057.1 /DB_XREF=gi:46093421 /GEN=DAHPS30 /TID=Os.7075.1 /CNT=16 /FEA=FLmRNA /TIER=FL /STK=3 /UG=Os.7075 /DEF=Oryza sativa (japonica cultivar-group) DAHPS30 mRNA for 3-deoxy-D-arabino heptulosonate-7-phosphate synthase, complete cds. /PROD=3-deoxy-D-arabino heptulosonate-7-phosphatesynthase /FL=gb:AK059247.1 gb:AB122057.1 gb:AK061085.1 /REP_ORG=O. sativa	AB122057.1	XM_470798(11)	XM_470798 // Oryza sativa (japonica cultivar-group), mRNA. // refseq // 11 // --- /// LOC_Os03g27230.1 // Phospho-2-dehydro-3-deoxyheptonate aldolase 1, chloroplast precursor, putative, expressed // tigr_pseudomol_4 // 11 // ---
Os.7753.1.S1_at	646.74	P	759.96	P	-1.18		gb:AF032974.1 /DB_XREF=gi:2655290 /GEN=GER4 /TID=Os.7753.1 /CNT=13 /FEA=FLmRNA /TIER=FL /STK=3 /UG=Os.7753 /DEF=Oryza sativa germin-like protein 4 (GER4) mRNA, complete cds. /PROD=germin-like protein 4 /FL=gb:AF032974.1 gb:AK061164.1 /REP_ORG=O. sativa	AF032974.1	NM_187721	LOC_Os01g18170.1 // Nectarin-1 precursor, putative, expressed // tigr_pseudomol_4 // 11 // ---
Os.2259.1.S1_at	1026.08	P	1195.22	P	-1.16		gb:AF073696.1 /DB_XREF=gi:4574136 /GEN=rcs2 /TID=Os.2259.1 /CNT=12 /FEA=FLmRNA /TIER=FL /STK=3 /UG=Os.2259 /DEF=Oryza sativa cysteine synthase (rcs2) mRNA, complete cds. /PROD=cysteine synthase /FL=gb:AF073696.1 gb:AK067454.1 gb:AK062038.1 /REP_ORG=O. sativa	AF073696.1	AF073696(11)	AF073696 // Oryza sativa cysteine synthase (rcs2) mRNA, complete cds. // gb // 11 // --- /// LOC_Os06g36840.1 // Cysteine synthase, putative, expressed // tigr_pseudomol_4 // 11 // ---
Os.2259.1.S1_s_at	1712.32	P	1756.42	P	-1.03		gb:AF073696.1 /DB_XREF=gi:4574136 /GEN=rcs2 /TID=Os.2259.1 /CNT=12 /FEA=FLmRNA /TIER=FL /STK=3 /UG=Os.2259 /DEF=Oryza sativa cysteine synthase (rcs2) mRNA, complete cds. /PROD=cysteine synthase /FL=gb:AF073696.1 gb:AK067454.1 gb:AK062038.1 /REP_ORG=O. sativa	AF073696.1	AF073696(11)	AF073696 // Oryza sativa cysteine synthase (rcs2) mRNA, complete cds. // gb // 11 // --- /// LOC_Os06g36840.1 // Cysteine synthase, putative, expressed // tigr_pseudomol_4 // 11 // ---
Os.4601.1.S1_a_at	877.93	P	1280.78	P	-1.46		gb:AB109892.1 /DB_XREF=gi:30578177 /GEN=PHYB /TID=Os.4601.1 /CNT=15 /FEA=FLmRNA /TIER=FL /STK=3 /UG=Os.4601 /DEF=Oryza sativa (japonica cultivar-group) PHYB mRNA for phytochrome B, complete cds. /PROD=phytochrome B /FL=gb:AB109892.1 gb:AK063814.1 /REP_ORG=O. sativa	AB109892.1	AB109892(11)	AB109892 // Oryza sativa (japonica cultivar-group) PHYB mRNA for phytochrome B, complete cds. // gb // 11 // --- /// LOC_Os03g19590.1 // Phytochrome B, putative, expressed // tigr_pseudomol_4 // 11 // ---
Os.9547.1.S1_at	1394.7	P	1461.9	P	-1.05		gb:AB096863.1 /DB_XREF=gi:25553519 /GEN=OsUGE-2 /TID=Os.9547.1 /CNT=14 /FEA=FLmRNA /TIER=FL /STK=3 /UG=Os.9547 /DEF=Oryza sativa (japonica cultivar-group) OsUGE-2 mRNA for putative UDP-glucose 4-epimerase, complete cds. /PROD=putative UDP-glucose 4-epimerase /FL=gb:AK066269.1 gb:AB096863.1 /REP_ORG=O. sativa	AB096863.1	XM_482070(11)	XM_482070 // Oryza sativa (japonica cultivar-group), mRNA. // refseq // 11 // --- /// LOC_Os08g28730.1 // UDP-glucose 4-epimerase GEPI48, putative, expressed // tigr_pseudomol_4 // 11 // ---
Os.8830.1.S1_at	1301.57	P	1114.37	P	1.17		gb:AB055156.1 /DB_XREF=gi:18147581 /GEN=SEC13 /TID=Os.8830.1 /CNT=13 /FEA=FLmRNA /TIER=FL /STK=3 /UG=Os.8830 /DEF=Oryza sativa mRNA for Sec13p, complete cds. /PROD=Sec13p /FL=gb:AK111559.1 gb:AK112028.1 gb:AK111732.1 gb:AB055156.1 /REP_ORG=O. sativa	AB055156.1	XM_506712(11)	AB055156 // Oryza sativa mRNA for Sec13p, complete cds. // gb // 9 // --- /// XM_506712 // PREDICTED Oryza sativa (japonica cultivar-group), OSJNBa0081C13.10 mRNA. // refseq // 11 // --- /// LOC_Os02g04320.1 // SEC13-related protein, putative, expressed // tigr_pseudomol_4 // 11 // --- /// LOC_Os02g04320.2 // SEC13-related protein, putative, expressed // tigr_pseudomol_4 // 11 // ---
Os.187.1.S1_at	1130.94	P	1003.48	P	1.13		gb:D86925.1 /DB_XREF=gi:1695697 /TID=Os.187.1 /CNT=10 /FEA=FLmRNA /TIER=FL /STK=3 /UG=Os.187 /DEF=Oryza sativa (japonica cultivar-group) mRNA for C-type cyclin, complete cds. /PROD=C-type cyclin /FL=gb:D86925.1 gb:AK072415.1 /REP_ORG=O. sativa	D86925.1	AK072415(11)	AK072415 // Oryza sativa (japonica cultivar-group) cDNA clone:J023082B16, full insert sequence. // gb // 11 // --- /// LOC_Os09g32680.1 // G1/S-specific cyclin C-type, putative, expressed // tigr_pseudomol_4 // 11 // --- /// LOC_Os09g32680.2 // G1/S-specific cyclin C-type, putative, expressed // tigr_pseudomol_4 // 11 // --- /// LOC_Os09g32680.3 // G1/S-specific cyclin C-type, putative, expressed…
Os.187.1.S1_s_at	732.05	P	619.74	P	1.18		gb:D86925.1 /DB_XREF=gi:1695697 /TID=Os.187.1 /CNT=10 /FEA=FLmRNA /TIER=FL /STK=3 /UG=Os.187 /DEF=Oryza sativa (japonica cultivar-group) mRNA for C-type cyclin, complete cds. /PROD=C-type cyclin /FL=gb:D86925.1 gb:AK072415.1 /REP_ORG=O. sativa	D86925.1	AK072415(11)	AK072415 // Oryza sativa (japonica cultivar-group) cDNA clone:J023082B16, full insert sequence. // gb // 11 // --- /// LOC_Os09g32680.1 // G1/S-specific cyclin C-type, putative, expressed // tigr_pseudomol_4 // 11 // --- /// LOC_Os09g32680.2 // G1/S-specific cyclin C-type, putative, expressed // tigr_pseudomol_4 // 11 // --- /// LOC_Os09g32680.3 // G1/S-specific cyclin C-type, putative, expressed…
Os.15238.1.S1_at	575.48	P	631.98	P	-1.1		gb:AB051294.1 /DB_XREF=gi:17025917 /GEN=OsNIF1 /TID=Os.15238.1 /CNT=12 /FEA=FLmRNA /TIER=FL /STK=3 /UG=Os.15238 /DEF=Oryza sativa OsNIF1 mRNA for bZIP transcription factor, complete cds. /PROD=bZIP transcription factor /FL=gb:AB051294.1 /REP_ORG=O. sativa	AB051294.1	AB051294(9)	AB051294 // Oryza sativa OsNIF1 mRNA for bZIP transcription factor, complete cds. // gb // 9 // --- /// LOC_Os03g20310.1 // Transcription factor HBP-1b, putative, expressed // tigr_pseudomol_4 // 11 // --- /// LOC_Os03g20310.2 // Transcription factor HBP-1b, putative, expressed // tigr_pseudomol_4 // 11 // --- /// LOC_Os03g20310.3 // Transcription factor HBP-1b, putative, expressed // tigr_pseudo…
Os.3409.1.S1_at	485.31	P	426.56	P	1.14		gb:AB007501.1 /DB_XREF=gi:2463564 /TID=Os.3409.1 /CNT=11 /FEA=FLmRNA /TIER=FL /STK=3 /UG=Os.3409 /DEF=Oryza sativa (japonica cultivar-group) mRNA for squalene synthase, complete cds. /PROD=squalene synthase /FL=gb:AB007501.1 /REP_ORG=O. sativa	AB007501.1	XM_470007(11)	XM_470007 // Oryza sativa (japonica cultivar-group), mRNA. // refseq // 11 // --- /// LOC_Os03g59040.1 // Squalene synthetase, putative, expressed // tigr_pseudomol_4 // 11 // ---
Os.26508.2.S1_a_at	838.72	P	875.95	P	-1.04		gb:AK068361.1 /DB_XREF=gi:32978379 /TID=Os.26508.2 /CNT=7 /FEA=FLmRNA /TIER=FL /STK=3 /UG=Os.26508 /UG_TITLE=(japonica cultivar-group) mRNA for hypothetical protein, complete cds, clone: 23C4AG047 /DEF=Oryza sativa (japonica cultivar-group) cDNA clone:J013146F13, full insert sequence. /FL=gb:AK068361.1 /REP_ORG=O. sativa	AK068361.1	XM_478610(11)	XM_478610 // Oryza sativa (japonica cultivar-group), mRNA. // refseq // 11 // --- /// LOC_Os07g35870.1 // bHLH transcription factor, putative, expressed // tigr_pseudomol_4 // 11 // --- /// LOC_Os07g35870.2 // bHLH transcription factor, putative, expressed // tigr_pseudomol_4 // 11 // ---
Os.8898.1.S1_s_at	445.8	P	350.3	P	1.27		gb:AY030360.1 /DB_XREF=gi:30313363 /TID=Os.8898.1 /CNT=9 /FEA=FLmRNA /TIER=FL /STK=3 /UG=Os.8898 /DEF=Oryza sativa putative transmembrane protein mRNA, complete cds. /PROD=putative transmembrane protein /FL=gb:AK072518.1 gb:AY030360.1 /REP_ORG=O. sativa	AY030360.1	XM_466722(11)	AY030360 // Oryza sativa putative transmembrane protein mRNA, complete cds. // gb // 11 // --- /// AK069766 // Oryza sativa (japonica cultivar-group) cDNA clone:J023026F21, full insert sequence. // gb // 11 // --- /// XM_466722 // Oryza sativa (japonica cultivar-group), mRNA. // refseq // 11 // --- /// LOC_Os02g40090.1 // transporter, putative, expressed // tigr_pseudomol_4 // 11 // --- /// LOC_O…
Os.3396.1.S1_at	471.26	P	754.17	P	-1.6		gb:AB001884.1 /DB_XREF=gi:3618311 /TID=Os.3396.1 /CNT=8 /FEA=FLmRNA /TIER=FL /STK=3 /UG=Os.3396 /DEF=Oryza sativa (japonica cultivar-group) mRNA for zinc finger protein, complete cds, clone:R1479. /PROD=zinc finger protein /FL=gb:AK105957.1 gb:AB001884.1 /REP_ORG=O. sativa	AB001884.1	AK105957(11)	AK105957 // Oryza sativa (japonica cultivar-group) cDNA clone:001-205-D08, full insert sequence. // gb // 11 // --- /// LOC_Os06g49880.1 // B-box zinc finger family protein, expressed // tigr_pseudomol_4 // 11 // --- /// LOC_Os06g49880.2 // B-box zinc finger family protein, expressed // tigr_pseudomol_4 // 11 // ---
Os.2714.1.S1_s_at	260.04	P	170.57	P	1.52		gb:AF194414.2 /DB_XREF=gi:12592068 /GEN=CDPK5 /TID=Os.2714.1 /CNT=7 /FEA=FLmRNA /TIER=FL /STK=3 /UG=Os.2714 /DEF=Oryza sativa calcium-dependent protein kinase (CDPK5) mRNA, complete cds. /PROD=calcium-dependent protein kinase /FL=gb:AF194414.2 gb:AK121471.1 /REP_ORG=O. sativa	AF194414.2	AK064772(11),AK121471(11),LOC_Os07g22710.1(11),LOC_Os07g22710.2(11),LOC_Os07g22710.3(11),LOC_Os07g22710.4(11)	AK064772 // Oryza sativa (japonica cultivar-group) cDNA clone:J013000A18, full insert sequence. // gb // 11 // --- /// AK121471 // Oryza sativa (japonica cultivar-group) cDNA clone:J023148F12, full insert sequence. // gb // 11 // --- /// LOC_Os07g22710.1 // CDPK-related protein kinase, putative, expressed // tigr_pseudomol_4 // 11 // --- /// LOC_Os07g22710.2 // CDPK-related protein kinase, putati…
Os.19863.1.S1_a_at	552.72	P	568.18	P	-1.03		gb:AB069966.1 /DB_XREF=gi:21321021 /GEN=OsCLC-1 /TID=Os.19863.1 /CNT=6 /FEA=FLmRNA /TIER=FL /STK=3 /UG=Os.19863 /DEF=Oryza sativa (japonica cultivar-group) OsCLC-1 mRNA for chloride channel, complete cds. /PROD=chloride channel /FL=gb:AB069966.1 /REP_ORG=O. sativa	AB069966.1	AB069966(11),AK066027(11)	AB069966 // Oryza sativa (japonica cultivar-group) OsCLC-1 mRNA for chloride channel, complete cds. // gb // 11 // --- /// AK066027 // Oryza sativa (japonica cultivar-group) cDNA clone:J013045I23, full insert sequence. // gb // 11 // ---
Os.2316.1.S1_a_at	115.77	P	121.97	P	-1.05		gb:AF159133.1 /DB_XREF=gi:5353745 /TID=Os.2316.1 /CNT=5 /FEA=FLmRNA /TIER=FL /STK=3 /UG=Os.2316 /DEF=Oryza sativa subsp. indica SIR2-like protein mRNA, complete cds. /PROD=SIR2-like protein /FL=gb:AF159133.1 gb:AK069000.1 /REP_ORG=O. sativa	AF159133.1	XM_471492(9)	AK060337 // Oryza sativa (japonica cultivar-group) cDNA clone:001-008-C10, full insert sequence. // gb // 11 // --- /// XM_471492 // Oryza sativa (japonica cultivar-group), predicted mRNA. // refseq // 9 // --- /// LOC_Os04g20270.1 // Mono-ADP-ribosyltransferase sirtuin-6, putative, expressed // tigr_pseudomol_4 // 11 // ---
Os.1606.2.S1_a_at	1877.08	P	2801.17	P	-1.49		gb:AB050885.1 /DB_XREF=gi:13442817 /GEN=OsTATC /TID=Os.1606.2 /CNT=4 /FEA=FLmRNA /TIER=FL /STK=3 /UG=Os.1606 /UG_TITLE=(japonica cultivar-group) OsTATC (B1080D07.14), mRNA /DEF=Oryza sativa (japonica cultivar-group) OsTATC mRNA, complete cds. /FL=gb:AB050885.1 /REP_ORG=O. sativa	AB050885.1	NM_193697(11)	AK067297 // Oryza sativa (japonica cultivar-group) cDNA clone:J013104L23, full insert sequence. // gb // 11 // --- /// NM_193697 // Oryza sativa (japonica cultivar-group), predicted mRNA. // refseq // 11 // --- /// LOC_Os01g31680.1 // Sec-independent protein translocase TatC containing protein, expressed // tigr_pseudomol_4 // 11 // --- /// LOC_Os01g31680.2 // Sec-independent protein translocase …
Os.8239.1.S1_at	4661.23	P	5421.65	P	-1.16		gb:AF012897.1 /DB_XREF=gi:2293567 /TID=Os.8239.1 /CNT=380 /FEA=FLmRNA /TIER=FL /STK=3 /UG=Os.8239 /DEF=Oryza sativa HvB12D homolog mRNA, complete cds. /PROD=HvB12D homolog /FL=gb:AK121585.1 gb:AK099446.1 gb:AK119679.1 gb:AF012897.1 gb:AF466286.1 /REP_ORG=O. sativa	AF012897.1	AF012897(11),AK121585(11)	AF012897 // Oryza sativa HvB12D homolog mRNA, complete cds. // gb // 11 // --- /// AK121585 // Oryza sativa (japonica cultivar-group) cDNA clone:J033037I06, full insert sequence. // gb // 11 // --- /// LOC_Os06g13680.1 // senescence-associated protein, putative, expressed // tigr_pseudomol_4 // 11 // ---
Os.12595.1.S1_at	471.53	P	662.27	P	-1.4		gb:AY017415.1 /DB_XREF=gi:12621069 /TID=Os.12595.1 /CNT=83 /FEA=FLmRNA /TIER=FL /STK=3 /UG=Os.12595 /DEF=Oryza sativa subsp. japonica nuclear cap-binding protein CBP80 mRNA, complete cds. /PROD=nuclear cap-binding protein CBP80 /FL=gb:AK102852.1 gb:AY017415.1 gb:AK058969.1 gb:AK058460.1 /REP_ORG=O. sativa	AY017415.1	AY017415(9)	AY017415 // Oryza sativa subsp. japonica nuclear cap-binding protein CBP80 mRNA, complete cds. // gb // 9 // --- /// LOC_Os03g22570.1 // MIF4G domain containing protein, expressed // tigr_pseudomol_4 // 11 // ---
Os.22731.1.S1_at	203.73	P	103.07	P	1.98		gb:D12635.1 /DB_XREF=gi:218250 /TID=Os.22731.1 /CNT=43 /FEA=FLmRNA /TIER=FL /STK=3 /UG=Os.22731 /DEF=Oryza sativa (japonica cultivar-group) mRNA for low molecular weight heat shock protein, complete cds. /PROD=low molecular weight heat shock protein /FL=gb:M80186.1 gb:AK119717.1 gb:AK119243.1 gb:D12635.1 /REP_ORG=O. sativa	D12635.1	D10426,NM_187469,NM_187470,NM_187471,LOC_Os03g16020.1	LOC_Os03g16020.1 // 17.4 kDa class I heat shock protein, putative, expressed // tigr_pseudomol_4 // 11 // ---
Os.2614.1.S1_at	2111.25	P	1620.56	P	1.3		gb:AF309384.1 /DB_XREF=gi:11177844 /TID=Os.2614.1 /CNT=30 /FEA=FLmRNA /TIER=FL /STK=3 /UG=Os.2614 /DEF=Oryza sativa (japonica cultivar-group) clone R1713_1A putative glutathione S-transferase OsGSTF3 mRNA, complete cds. /PROD=putative glutathione S-transferase OsGSTF3 /FL=gb:AK071745.1 gb:AK104680.1 gb:AF309384.1 /REP_ORG=O. sativa	AF309384.1	XM_470193	LOC_Os03g04260.1 // Glutathione S-transferase, N-terminal domain containing protein, expressed // tigr_pseudomol_4 // 11 // ---
Os.10369.1.S1_a_at	2368.23	P	3797.4	P	-1.6		gb:AF364177.1 /DB_XREF=gi:29468119 /TID=Os.10369.1 /CNT=28 /FEA=FLmRNA /TIER=FL /STK=3 /UG=Os.10369 /DEF=Oryza sativa leucine-rich repeat protein mRNA, complete cds. /PROD=leucine-rich repeat protein /FL=gb:AF364177.1 gb:AF364178.1 gb:AK099315.1 gb:AF466358.1 gb:AK070798.1 /REP_ORG=O. sativa	AF364177.1	NM_191025(11)	NM_191025 // Oryza sativa (japonica cultivar-group), predicted mRNA. // refseq // 11 // --- /// LOC_Os01g59440.1 // BRASSINOSTEROID INSENSITIVE 1-associated receptor kinase 1 precursor, putative, expressed // tigr_pseudomol_4 // 11 // --- /// LOC_Os01g59440.3 // BRASSINOSTEROID INSENSITIVE 1-associated receptor kinase 1 precursor, putative, expressed // tigr_pseudomol_4 // 11 // ---
Os.183.1.S1_at	2491.95	P	1801.43	P	1.38		gb:L36094.1 /DB_XREF=gi:535743 /TID=Os.183.1 /CNT=17 /FEA=FLmRNA /TIER=FL /STK=3 /UG=Os.183 /UG_TITLE=(japonica cultivar-group) mRNA for elongation factor 1 beta 2, complete cds /DEF=Oryza sativa unknown ORF mRNA, complete cds. /FL=gb:AK059914.1 gb:L36094.1 gb:D83727.1 gb:AK073405.1 /REP_ORG=O. sativa	L36094.1	D83727(10),L36094(9)	D83727 // Oryza sativa (japonica cultivar-group) mRNA for elongation factor 1 beta 2, complete cds. // gb // 10 // --- /// L36094 // Oryza sativa unknown ORF mRNA, complete cds. // gb // 9 // --- /// LOC_Os03g29260.1 // EF-1 guanine nucleotide exchange domain containing protein, expressed // tigr_pseudomol_4 // 10 // ---
Os.3707.1.S1_at	2001.27	P	1799.4	P	1.11		gb:AB026563.1 /DB_XREF=gi:8671501 /GEN=OsPBA1 /TID=Os.3707.1 /CNT=22 /FEA=FLmRNA /TIER=FL /STK=3 /UG=Os.3707 /DEF=Oryza sativa (japonica cultivar-group) OsPBA1 mRNA for beta 1 subunit of 20S proteasome, complete cds. /PROD=beta 1 subunit of 20S proteasome /FL=gb:AK059837.1 gb:AK104505.1 gb:AB026563.1 gb:AK103425.1 /REP_ORG=O. sativa	AB026563.1	XM_468000(11),XM_506995(11),XM_507536(11)	XM_506995 // PREDICTED Oryza sativa (japonica cultivar-group), OJ1079_F11.26 mRNA. // refseq // 11 // --- /// XM_468000 // Oryza sativa (japonica cultivar-group), mRNA. // refseq // 11 // --- /// XM_507536 // PREDICTED Oryza sativa (japonica cultivar-group), OJ1079_F11.26 mRNA. // refseq // 11 // --- /// LOC_Os02g53060.1 // Proteasome subunit beta type 6 precursor, putative, expressed // tigr_pse…
Os.16704.1.S1_at	1069.07	P	1118.87	P	-1.05		gb:AB125303.1 /DB_XREF=gi:46917331 /GEN=sapk2 /TID=Os.16704.1 /CNT=20 /FEA=FLmRNA /TIER=FL /STK=3 /UG=Os.16704 /DEF=Oryza sativa (japonica cultivar-group) sapk2 mRNA for serinethreonine protein kinase SAPK2, complete cds. /PROD=serinethreonine protein kinase SAPK2 /FL=gb:AB125303.1 gb:AK103945.1 gb:AK070965.1 /REP_ORG=O. sativa	AB125303.1	NM_189878(11),XM_506481(11)	XM_506481 // PREDICTED Oryza sativa (japonica cultivar-group), P0594D10.134 mRNA. // refseq // 11 // --- /// NM_189878 // Oryza sativa (japonica cultivar-group), mRNA. // refseq // 11 // --- /// LOC_Os07g42940.1 // Serine/threonine-protein kinase SAPK2, putative, expressed // tigr_pseudomol_4 // 11 // --- /// LOC_Os07g42940.2 // Serine/threonine-protein kinase SAPK2, putative, expressed // tigr_p…
Os.13972.1.S1_at	35.48	P	40.16	P	-1.13		gb:AY336994.1 /DB_XREF=gi:33243059 /TID=Os.13972.1 /CNT=16 /FEA=FLmRNA /TIER=FL /STK=3 /UG=Os.13972 /DEF=Oryza sativa (japonica cultivar-group) peroxiredoxin mRNA, complete cds. /PROD=peroxiredoxin /FL=gb:AK101401.1 gb:AY336994.1 gb:D63917.1 gb:AK102982.1 /REP_ORG=O. sativa	AY336994.1	XM_479271(11),XM_506500(11)	XM_506500 // PREDICTED Oryza sativa (japonica cultivar-group), OJ1340_C08.107 mRNA. // refseq // 11 // --- /// XM_479271 // Oryza sativa (japonica cultivar-group), mRNA. // refseq // 11 // --- /// LOC_Os07g44430.1 // peroxiredoxin, putative, expressed // tigr_pseudomol_4 // 11 // --- /// LOC_Os07g44430.2 // peroxiredoxin, putative, expressed // tigr_pseudomol_4 // 9 // ---
Os.4468.1.S1_at	559.86	P	558.29	P	1		gb:AF210324.1 /DB_XREF=gi:7381461 /GEN=UMPS1 /TID=Os.4468.1 /CNT=17 /FEA=FLmRNA /TIER=FL /STK=3 /UG=Os.4468 /DEF=Oryza sativa clone C26554 UMP synthase (UMPS1) mRNA, complete cds. /PROD=UMP synthase /FL=gb:AB031395.1 gb:AF210323.1 gb:AK069565.1 gb:AF210324.1 /REP_ORG=O. sativa	AF210324.1	XM_463746(9)	XM_463746 // Oryza sativa (japonica cultivar-group), predicted mRNA. // refseq // 9 // --- /// LOC_Os01g72240.1 // Uridine 5'-monophosphate synthase, putative, expressed // tigr_pseudomol_4 // 11 // ---
Os.49249.1.S1_at	9.02	A	12.41	A	-1.38		gb:M24286.1 /DB_XREF=gi:169752 /TID=Os.49249.1 /CNT=23 /FEA=FLmRNA /TIER=FL /STK=3 /UG=Os.49249 /UG_TITLE=Rice alpha-amylase mRNA, complete cds, clone pOS103 /DEF=Rice alpha-amylase mRNA, complete cds, clone pOS103. /FL=gb:AK101744.1 gb:M24286.1 /REP_ORG=O. sativa	M24286.1	XM_467957(11)	XM_467957 // Oryza sativa (japonica cultivar-group), mRNA. // refseq // 11 // --- /// LOC_Os02g52710.1 // Alpha-amylase precursor, putative, expressed // tigr_pseudomol_4 // 11 // ---
Os.2298.1.S1_at	579.98	P	543.74	P	1.07		gb:AF066050.1 /DB_XREF=gi:3411151 /GEN=TK /TID=Os.2298.1 /CNT=14 /FEA=FLmRNA /TIER=FL /STK=3 /UG=Os.2298 /DEF=Oryza sativa thymidine kinase (TK) mRNA, complete cds. /PROD=thymidine kinase /FL=gb:AK066124.1 gb:AF066050.1 gb:AK068779.1 /REP_ORG=O. sativa	AF066050.1	AF066050(11),AK066124(11)	AF066050 // Oryza sativa thymidine kinase (TK) mRNA, complete cds. // gb // 11 // --- /// AK066124 // Oryza sativa (japonica cultivar-group) cDNA clone:J013057I21, full insert sequence. // gb // 11 // --- /// LOC_Os03g02200.1 // Thymidine kinase, putative, expressed // tigr_pseudomol_4 // 11 // --- /// LOC_Os03g02200.2 // Thymidine kinase, putative, expressed // tigr_pseudomol_4 // 11 // ---
Os.4706.1.S1_a_at	330.18	P	359.17	P	-1.09		gb:AB003328.1 /DB_XREF=gi:5295989 /TID=Os.4706.1 /CNT=11 /FEA=FLmRNA /TIER=FL /STK=3 /UG=Os.4706 /DEF=Oryza sativa (japonica cultivar-group) mRNA for MADS box-like protein, complete cds, clone:S11905. /PROD=MADS box-like protein /FL=gb:AB003328.1 gb:AK104921.1 gb:AK067641.1 /REP_ORG=O. sativa	AB003328.1	XM_468582(11)	AY332476 // Oryza sativa (japonica cultivar-group) MADS box protein (AGL20) mRNA, complete cds. // gb // 11 // --- /// AK067641 // Oryza sativa (japonica cultivar-group) cDNA clone:J013108C22, full insert sequence. // gb // 11 // --- /// AK104921 // Oryza sativa (japonica cultivar-group) cDNA clone:001-047-H02, full insert sequence. // gb // 11 // --- /// XM_468582 // Oryza sativa (japonica culti…
Os.2224.1.S1_a_at	3354.25	P	1787	P	1.88		gb:AF042332.1 /DB_XREF=gi:3560530 /TID=Os.2224.1 /CNT=11 /FEA=FLmRNA /TIER=FL /STK=3 /UG=Os.2224 /DEF=Oryza sativa subsp. japonica cycloartenol-C24-methyltransferase mRNA, complete cds. /PROD=cycloartenol-C24-methyltransferase /FL=gb:AF042332.1 gb:AK072893.1 /REP_ORG=O. sativa	AF042332.1	XM_477078(11)	XM_477078 // Oryza sativa (japonica cultivar-group), mRNA. // refseq // 11 // --- /// LOC_Os07g10600.1 // Cycloartenol-C-24-methyltransferase 1, putative, expressed // tigr_pseudomol_4 // 11 // --- /// LOC_Os07g10600.2 // Cycloartenol-C-24-methyltransferase 1, putative, expressed // tigr_pseudomol_4 // 11 // ---
Os.21563.1.S1_a_at	231.29	P	233.84	P	-1.01		gb:AF300971.1 /DB_XREF=gi:22594970 /TID=Os.21563.1 /CNT=8 /FEA=FLmRNA /TIER=FL /STK=3 /UG=Os.21563 /DEF=Oryza sativa DRE binding protein 2 mRNA, complete cds. /PROD=DRE binding protein 2 /FL=gb:AF300971.1 gb:AK067313.1 gb:AK121956.1 /REP_ORG=O. sativa	AF300971.1	AK067313(11),AK121956(11),AY064403(11)	AY064403 // Oryza sativa DREB1 mRNA, complete cds. // gb // 11 // --- /// AK067313 // Oryza sativa (japonica cultivar-group) cDNA clone:J013106O15, full insert sequence. // gb // 11 // --- /// AK121956 // Oryza sativa (japonica cultivar-group) cDNA clone:J033107M13, full insert sequence. // gb // 11 // --- /// LOC_Os01g07120.1 // AP2 domain containing protein, expressed // tigr_pseudomol_4 // 11 …
Os.21563.1.S2_at	45.78	P	53.2	P	-1.16		gb:AK121956.1 /DB_XREF=gi:37991579 /TID=Os.21563.1 /CNT=8 /FEA=FLmRNA /TIER=FL /STK=1 /UG=Os.21563 /UG_TITLE=(japonica cultivar-group) putative AP2-domain DNA-binding protein (P0701D05.7), mRNA /DEF=Oryza sativa (japonica cultivar-group) cDNA clone:J033107M13, full insert sequence. /FL=gb:AF300971.1 gb:AK067313.1 gb:AK121956.1 /REP_ORG=O. sativa	AK121956.1	AK121956(11)	AK121956 // Oryza sativa (japonica cultivar-group) cDNA clone:J033107M13, full insert sequence. // gb // 11 // --- /// LOC_Os01g07120.2 // AP2 domain containing protein, expressed // tigr_pseudomol_4 // 11 // ---
Os.9597.1.S1_at	41.86	A	22	A	1.9		gb:AY062179.1 /DB_XREF=gi:21304224 /TID=Os.9597.1 /CNT=14 /FEA=FLmRNA /TIER=FL /STK=3 /UG=Os.9597 /DEF=Oryza sativa aintegumenta-like protein mRNA, complete cds. /PROD=aintegumenta-like protein /FL=gb:AK111891.1 gb:AY062179.1 /REP_ORG=O. sativa	AY062179.1	LOC_Os04g55970.1(11),LOC_Os04g55970.2(11)	LOC_Os04g55970.1 // AP2 domain containing protein, expressed // tigr_pseudomol_4 // 11 // --- /// LOC_Os04g55970.2 // AP2 domain containing protein, expressed // tigr_pseudomol_4 // 11 // ---
Os.7052.1.S1_at	817.61	P	445.53	P	1.84		gb:AB037145.1 /DB_XREF=gi:13516745 /GEN=OsRPA32 /TID=Os.7052.1 /CNT=10 /FEA=FLmRNA /TIER=FL /STK=3 /UG=Os.7052 /DEF=Oryza sativa (japonica cultivar-group) OsRPA32 mRNA for replication protein A 30kDa, complete cds. /PROD=replication protein A 30kDa /FL=gb:AK103235.1 gb:AB037145.1 /REP_ORG=O. sativa	AB037145.1	XM_468522(11)	XM_468522 // Oryza sativa (japonica cultivar-group), mRNA. // refseq // 11 // --- /// LOC_Os02g58220.1 // OB-fold nucleic acid binding domain containing protein, expressed // tigr_pseudomol_4 // 11 // ---
Os.15247.1.S1_s_at	112.84	P	94.95	P	1.19		gb:AB125310.1 /DB_XREF=gi:46917345 /GEN=SAPK9 /TID=Os.15247.1 /CNT=9 /FEA=FLmRNA /TIER=FL /STK=3 /UG=Os.15247 /DEF=Oryza sativa (japonica cultivar-group) SAPK9 mRNA for serinethreonine protein kinase SAPK9, complete cds. /PROD=serinethreonine protein kinase SAPK9 /FL=gb:AK069697.1 gb:AB125310.1 /REP_ORG=O. sativa	AB125310.1	AK069697(11)	AK069697 // Oryza sativa (japonica cultivar-group) cDNA clone:J023028J06, full insert sequence. // gb // 11 // --- /// LOC_Os12g39630.1 // Serine/threonine-protein kinase SAPK9, putative, expressed // tigr_pseudomol_4 // 11 // ---
Os.13467.1.S1_x_at	161.7	P	389.95	P	-2.41	*	gb:AF416722.1 /DB_XREF=gi:15983298 /GEN=OsPT1 /TID=Os.13467.1 /CNT=8 /FEA=FLmRNA /TIER=FL /STK=3 /UG=Os.13467 /DEF=Oryza sativa subsp. indica phosphate transporter (OsPT1) mRNA, complete cds. /PROD=phosphate transporter /FL=gb:AF416722.1 gb:AK101380.1 gb:AF493789.1 gb:AK063990.1 /REP_ORG=O. sativa	AF416722.1	AK063990(11)	AK063990 // Oryza sativa (japonica cultivar-group) cDNA clone:001-124-E03, full insert sequence. // gb // 11 // --- /// LOC_Os04g10750.1 // phosphate:H+ symporter family protein, expressed // tigr_pseudomol_4 // 9 // --- /// LOC_Os04g10750.2 // phosphate:H+ symporter family protein, expressed // tigr_pseudomol_4 // 11 // ---
Os.15696.1.S1_a_at	312.42	P	367.16	P	-1.18		gb:AB081464.1 /DB_XREF=gi:26006019 /GEN=Rep2 /TID=Os.15696.1 /CNT=7 /FEA=FLmRNA /TIER=FL /STK=3 /UG=Os.15696 /DEF=Oryza sativa (japonica cultivar-group) mRNA for asparaginyl endopeptidase REP-2, complete cds. /PROD=asparaginyl endopeptidase REP-2 /FL=gb:AB081464.1 gb:AK101360.1 gb:AY062178.1 /REP_ORG=O. sativa	AB081464.1	XM_467012(11),XM_467011(11),LOC_Os02g43010.1(11),LOC_Os02g43010.2(11),LOC_Os02g43010.3(11)	XM_467012 // Oryza sativa (japonica cultivar-group), mRNA. // refseq // 11 // --- /// XM_467011 // Oryza sativa (japonica cultivar-group), mRNA. // refseq // 11 // --- /// LOC_Os02g43010.1 // Vacuolar processing enzyme, beta-isozyme precursor, putative, expressed // tigr_pseudomol_4 // 11 // --- /// LOC_Os02g43010.2 // Vacuolar processing enzyme, beta-isozyme precursor, putative, expressed // tig…
Os.49761.1.S1_at	19.04	A	16.72	A	1.14		gb:AB003324.1 /DB_XREF=gi:5295981 /TID=Os.49761.1 /CNT=7 /FEA=FLmRNA /TIER=FL /STK=3 /UG=Os.49761 /DEF=Oryza sativa (japonica cultivar-group) mRNA for MADS box-like protein, complete cds, clone:E31254. /PROD=MADS box-like protein /FL=gb:AY551926.1 gb:AY551922.1 gb:AB003324.1 gb:AY551917.1 gb:AK100227.1 /REP_ORG=O. sativa	AB003324.1	XM_469790(11)	XM_469790 // Oryza sativa (japonica cultivar-group), mRNA. // refseq // 11 // --- /// LOC_Os03g54170.1 // MADS-box protein CMB1, putative, expressed // tigr_pseudomol_4 // 11 // ---
Os.10555.1.S1_a_at	712.45	P	1284.84	P	-1.8		gb:AY219846.1 /DB_XREF=gi:28849862 /TID=Os.10555.1 /CNT=7 /FEA=FLmRNA /TIER=FL /STK=3 /UG=Os.10555 /DEF=Oryza sativa (japonica cultivar-group) zinc finger transcription factor ZFP30 mRNA, complete cds. /PROD=zinc finger transcription factor ZFP30 /FL=gb:AK104409.1 gb:AK060128.1 gb:AY219846.1 /REP_ORG=O. sativa	AY219846.1	XM_464544(11),XM_506755(11),XM_507460(11)	XM_506755 // PREDICTED Oryza sativa (japonica cultivar-group), OJ1135_F06.29 mRNA. // refseq // 11 // --- /// XM_507460 // PREDICTED Oryza sativa (japonica cultivar-group), OJ1135_F06.29 mRNA. // refseq // 11 // --- /// XM_464544 // Oryza sativa (japonica cultivar-group), mRNA. // refseq // 11 // --- /// LOC_Os02g10920.1 // Zinc finger protein ZF2, putative, expressed // tigr_pseudomol_4 // 11 //…
Os.11510.1.S1_at	2374.08	P	1456.57	P	1.63		gb:AY056828.1 /DB_XREF=gi:16303739 /TID=Os.11510.1 /CNT=9 /FEA=FLmRNA /TIER=FL /STK=3 /UG=Os.11510 /DEF=Oryza sativa beta-glucosidase isozyme 2 precursor, mRNA, complete cds. /PROD=beta-glucosidase isozyme 2 precursor /FL=gb:AY056828.1 gb:AK104707.1 gb:AK066710.1 /REP_ORG=O. sativa	AY056828.1	AK066710(11)	AK066710 // Oryza sativa (japonica cultivar-group) cDNA clone:J013074A20, full insert sequence. // gb // 11 // --- /// LOC_Os09g31430.1 // Glycosyl hydrolase family 1 protein, expressed // tigr_pseudomol_4 // 11 // --- /// LOC_Os09g31430.2 // Glycosyl hydrolase family 1 protein, expressed // tigr_pseudomol_4 // 11 // ---
Os.11510.1.S1_s_at	2537.99	P	1330.36	P	1.91		gb:AY056828.1 /DB_XREF=gi:16303739 /TID=Os.11510.1 /CNT=9 /FEA=FLmRNA /TIER=FL /STK=3 /UG=Os.11510 /DEF=Oryza sativa beta-glucosidase isozyme 2 precursor, mRNA, complete cds. /PROD=beta-glucosidase isozyme 2 precursor /FL=gb:AY056828.1 gb:AK104707.1 gb:AK066710.1 /REP_ORG=O. sativa	AY056828.1	AK066710(11)	AK066710 // Oryza sativa (japonica cultivar-group) cDNA clone:J013074A20, full insert sequence. // gb // 11 // --- /// LOC_Os09g31430.1 // Glycosyl hydrolase family 1 protein, expressed // tigr_pseudomol_4 // 11 // --- /// LOC_Os09g31430.2 // Glycosyl hydrolase family 1 protein, expressed // tigr_pseudomol_4 // 11 // ---
Os.15699.1.S1_at	64.21	A	46.35	A	1.39		gb:AF402796.1 /DB_XREF=gi:15430714 /TID=Os.15699.1 /CNT=8 /FEA=FLmRNA /TIER=FL /STK=3 /UG=Os.15699 /DEF=Oryza sativa (japonica cultivar-group) clone C1109A putative glutathione S-transferase OsGSTU9 mRNA, complete cds. /PROD=putative glutathione S-transferase OsGSTU9 /FL=gb:AF402796.1 gb:AK102196.1 /REP_ORG=O. sativa	AF402796.1	AF402796,NM_197485	LOC_Os10g38590.1 // glutathione S-transferase GSTU6, putative, expressed // tigr_pseudomol_4 // 0 // chr10|11676:20084614-20085703(+) /// NM_197485 // Oryza sativa (japonica cultivar-group) putative glutathione S-transferase (OSJNBa0034L04.10), mRNA. // refseq // 0 // chr10|11676:20084622-20085703(+) /// AF402796 // Oryza sativa (japonica cultivar-group) clone C1109A putative glutathione S-transf…
Os.12633.1.S1_at	6118.78	P	1431.69	P	4.27	*	gb:U60097.2 /DB_XREF=gi:6631115 /TID=Os.12633.1 /CNT=8 /FEA=FLmRNA /TIER=FL /STK=3 /UG=Os.12633 /DEF=Oryza sativa dehydrin mRNA, complete cds. /PROD=dehydrin /FL=gb:U60097.2 /REP_ORG=O. sativa	U60097.2	U60097(10)	U60097 // Oryza sativa dehydrin mRNA, complete cds. // gb // 10 // --- /// LOC_Os11g26790.1 // Dehydrin family protein, expressed // tigr_pseudomol_4 // 10 // ---
Os.12633.1.S1_s_at	3754.53	P	1091.54	P	3.44	*	gb:U60097.2 /DB_XREF=gi:6631115 /TID=Os.12633.1 /CNT=8 /FEA=FLmRNA /TIER=FL /STK=3 /UG=Os.12633 /DEF=Oryza sativa dehydrin mRNA, complete cds. /PROD=dehydrin /FL=gb:U60097.2 /REP_ORG=O. sativa	U60097.2	U60097(11)	U60097 // Oryza sativa dehydrin mRNA, complete cds. // gb // 11 // --- /// LOC_Os11g26790.1 // Dehydrin family protein, expressed // tigr_pseudomol_4 // 11 // ---
Os.4375.1.S1_a_at	98.46	A	96.11	A	1.02		gb:AB111050.1 /DB_XREF=gi:31339303 /GEN=PDC3 /TID=Os.4375.1 /CNT=7 /FEA=FLmRNA /TIER=FL /STK=3 /UG=Os.4375 /DEF=Oryza sativa (japonica cultivar-group) PDC3 mRNA for pyruvate decarboxylase 3, complete cds. /PROD=pyruvate decarboxylase 3 /FL=gb:AK100433.1 gb:AB111050.1 /REP_ORG=O. sativa	AB111050.1	XM_479618(11),NM_185571(11),LOC_Os07g49250.1(11)	XM_479618 // Oryza sativa (japonica cultivar-group), mRNA. // refseq // 11 // --- /// NM_185571 // Oryza sativa (japonica cultivar-group), mRNA. // refseq // 11 // --- /// LOC_Os07g49250.1 // Pyruvate decarboxylase isozyme 3, putative, expressed // tigr_pseudomol_4 // 11 // ---
Os.410.1.S1_at	48.51	P	40.73	P	1.19		gb:U30479.1 /DB_XREF=gi:1041711 /GEN=Os-EXPA3 /TID=Os.410.1 /CNT=6 /FEA=FLmRNA /TIER=FL /STK=3 /UG=Os.410 /DEF=Oryza sativa (japonica cultivar-group) expansin Os-EXPA3 (Os-EXPA3) mRNA, complete cds. /PROD=expansin Os-EXPA3 /FL=gb:U30479.1 gb:AK060313.1 /REP_ORG=O. sativa	U30479.1	AK060313(10)	AK060313 // Oryza sativa (japonica cultivar-group) cDNA clone:001-007-C10, full insert sequence. // gb // 10 // --- /// LOC_Os05g19570.1 // Alpha-expansin 11 precursor, putative, expressed // tigr_pseudomol_4 // 10 // ---
Os.19632.1.S1_at	65.94	P	115.53	P	-1.75		gb:AB070226.1 /DB_XREF=gi:18700308 /GEN=OsIRT1 /TID=Os.19632.1 /CNT=5 /FEA=FLmRNA /TIER=FL /STK=3 /UG=Os.19632 /DEF=Oryza sativa OsIRT1 mRNA for iron regulated metal transporter, complete cds. /PROD=iron regulated metal transporter /FL=gb:AB070226.1 gb:AK107681.1 gb:AY327039.1 /REP_ORG=O. sativa	AB070226.1	XM_469195(11)	XM_469195 // Oryza sativa (japonica cultivar-group), mRNA. // refseq // 11 // --- /// LOC_Os03g46470.1 // ZIP zinc/iron transport family protein, expressed // tigr_pseudomol_4 // 11 // ---
Os.5937.1.S1_at	217.45	P	198.09	P	1.1		gb:AY100694.1 /DB_XREF=gi:25136294 /TID=Os.5937.1 /CNT=6 /FEA=FLmRNA /TIER=FL /STK=3 /UG=Os.5937 /DEF=Oryza sativa (japonica cultivar-group) expansin-like protein A mRNA, complete cds. /PROD=expansin-like protein A /FL=gb:AK102489.1 gb:AY100694.1 /REP_ORG=O. sativa	AY100694.1	NM_187254(10)	NM_187254 // Oryza sativa (japonica cultivar-group), mRNA. // refseq // 10 // --- /// LOC_Os07g29290.1 // Rare lipoprotein A like double-psi beta-barrel containing protein, expressed // tigr_pseudomol_4 // 10 // ---
Os.12835.1.S1_at	63.83	P	38.23	A	1.67		gb:D23674.1 /DB_XREF=gi:432367 /TID=Os.12835.1 /CNT=6 /FEA=FLmRNA /TIER=FL /STK=3 /UG=Os.12835 /DEF=Oryza sativa (japonica cultivar-group) mRNA for elongation factor 1 beta, complete cds. /PROD=elongation factor 1 beta /FL=gb:AK107918.1 gb:D23674.1 gb:D50575.1 /REP_ORG=O. sativa	D23674.1	D23674(9)	D23674 // Oryza sativa (japonica cultivar-group) mRNA for elongation factor 1 beta, complete cds. // gb // 9 // --- /// AK107918 // Oryza sativa (japonica cultivar-group) cDNA clone:002-134-H01, full insert sequence. // gb // 10 // --- /// LOC_Os09g35700.1 // YY1 protein precursor, putative, expressed // tigr_pseudomol_4 // 10 // ---
Os.10411.1.S1_at	172.67	P	145.96	P	1.18		gb:AY077725.1 /DB_XREF=gi:18652813 /GEN=ZFP /TID=Os.10411.1 /CNT=5 /FEA=FLmRNA /TIER=FL /STK=3 /UG=Os.10411 /DEF=Oryza sativa C2H2 zinc finger protein (ZFP) mRNA, complete cds. /PROD=C2H2 zinc finger protein /FL=gb:AK108227.1 gb:AY077725.1 /REP_ORG=O. sativa	AY077725.1	LOC_Os01g62190.1(11)	LOC_Os01g62190.1 // Zinc finger, C2H2 type family protein, expressed // tigr_pseudomol_4 // 11 // ---
Os.6649.1.S1_at	57.1	P	61.1	P	-1.07		gb:AY302058.1 /DB_XREF=gi:31872113 /GEN=ZIP1 /TID=Os.6649.1 /CNT=6 /FEA=FLmRNA /TIER=FL /STK=3 /UG=Os.6649 /DEF=Oryza sativa (japonica cultivar-group) zinc transporter (ZIP1) mRNA, complete cds. /PROD=zinc transporter /FL=gb:AY302058.1 /REP_ORG=O. sativa	AY302058.1	NM_189467,LOC_Os01g74110.1,LOC_Os08g42170.1,XM_483510,LOC_Os08g42150.1	LOC_Os01g74110.1 // Zinc transporter 2 precursor, putative, expressed // tigr_pseudomol_4 // 11 // ---
Os.3740.1.S1_x_at	319.25	P	213.23	P	1.5		gb:AB036988.1 /DB_XREF=gi:9229938 /GEN=Odb1 /TID=Os.3740.1 /CNT=5 /FEA=FLmRNA /TIER=FL /STK=3 /UG=Os.3740 /DEF=Oryza sativa (japonica cultivar-group) mRNA for dsRNA-binding protein ODB1, complete cds. /PROD=dsRNA-binding protein ODB1 /FL=gb:AK103543.1 gb:AB036988.1 /REP_ORG=O. sativa	AB036988.1	AB036988(11)	AB036988 // Oryza sativa (japonica cultivar-group) mRNA for dsRNA-binding protein ODB1, complete cds. // gb // 11 // --- /// LOC_Os12g01916.1 // Double-stranded RNA binding motif family protein, expressed // tigr_pseudomol_4 // 11 // ---
Os.28012.1.S1_at	342.12	P	215.75	P	1.59		gb:AB109201.1 /DB_XREF=gi:30314656 /GEN=OsRFC5 /TID=Os.28012.1 /CNT=4 /FEA=FLmRNA /TIER=FL /STK=3 /UG=Os.28012 /DEF=Oryza sativa (japonica cultivar-group) OsRFC5 mRNA for replication factor C 38 kDa subunit, complete cds. /PROD=replication factor C 38 kDa subunit /FL=gb:AK103751.1 gb:AK059559.1 gb:AB109201.1 /REP_ORG=O. sativa	AB109201.1	XM_469953(10)	XM_469953 // Oryza sativa (japonica cultivar-group), mRNA. // refseq // 10 // --- /// LOC_Os03g57870.1 // Activator 1 38 kDa subunit, putative, expressed // tigr_pseudomol_4 // 10 // ---
Os.2367.1.S1_at	228.02	P	289.98	P	-1.27		gb:AF247163.1 /DB_XREF=gi:7407660 /TID=Os.2367.1 /CNT=4 /FEA=FLmRNA /TIER=FL /STK=3 /UG=Os.2367 /DEF=Oryza sativa alpha-expansin OsEXPA6 mRNA, complete cds. /PROD=alpha-expansin OsEXPA6 /FL=gb:AK107698.1 gb:AF247163.1 /REP_ORG=O. sativa	AF247163.1	AF247163(11)	AF247163 // Oryza sativa alpha-expansin OsEXPA6 mRNA, complete cds. // gb // 11 // --- /// LOC_Os03g21820.1 // Alpha-expansin 10 precursor, putative, expressed // tigr_pseudomol_4 // 11 // ---
Os.18572.1.S1_at	406.65	P	617.18	P	-1.52		gb:AY323915.1 /DB_XREF=gi:32492893 /TID=Os.18572.1 /CNT=4 /FEA=FLmRNA /TIER=FL /STK=3 /UG=Os.18572 /DEF=Oryza sativa (japonica cultivar-group) zinc transporter ZIP3 mRNA, complete cds. /PROD=zinc transporter ZIP3 /FL=gb:AY323915.1 gb:AK069804.1 /REP_ORG=O. sativa	AY323915.1	XM_473867(10)	XM_473867 // Oryza sativa (japonica cultivar-group), predicted mRNA. // refseq // 10 // --- /// LOC_Os04g52310.1 // ZIP zinc/iron transport family protein, expressed // tigr_pseudomol_4 // 11 // ---
Os.12625.6.S1_x_at	10047.2	P	10003.1	P	1		gb:AK062030.1 /DB_XREF=gi:32972048 /TID=Os.12625.6 /CNT=1 /FEA=FLmRNA /TIER=FL /STK=1 /UG=Os.12625 /UG_TITLE=(japonica cultivar-group) putative plastidic ATPADP-transporter (P0707D10.36), mRNA /DEF=Oryza sativa (japonica cultivar-group) cDNA clone:001-043-G10, full insert sequence. /FL=gb:AK062030.1 /REP_ORG=O. sativa	AK062030.1	AK072648(11),AK103738(11)	AK072648 // Oryza sativa (japonica cultivar-group) cDNA clone:J023126K23, full insert sequence. // gb // 11 // --- /// AK103738 // Oryza sativa (japonica cultivar-group) cDNA clone:J033138K07, full insert sequence. // gb // 11 // ---
Os.2675.1.S1_at	1842.47	P	1399.67	P	1.32		gb:D13758.1 /DB_XREF=gi:218227 /GEN=ss230 /TID=Os.2675.1 /CNT=86 /FEA=FLmRNA /TIER=FL /STK=2 /UG=Os.2675 /DEF=Oryza sativa ss230 mRNA for ras-related GTP binding protein, complete cds. /PROD=ras-related GTP binding protein /FL=gb:D13758.1 gb:AF327517.1 gb:AK066548.1 /REP_ORG=O. sativa	D13758.1	AF327517(10),AK066548(10)	AF327517 // Oryza sativa GTP-binding protein mRNA, complete cds. // gb // 10 // --- /// AK066548 // Oryza sativa (japonica cultivar-group) cDNA clone:J013069H14, full insert sequence. // gb // 10 // --- /// LOC_Os06g35814.1 // Ras-related protein RIC2, putative, expressed // tigr_pseudomol_4 // 10 // ---
Os.2226.1.S1_at	4323.47	P	2984.01	P	1.45		gb:AF042840.1 /DB_XREF=gi:3617841 /GEN=CaM1 /TID=Os.2226.1 /CNT=86 /FEA=FLmRNA /TIER=FL /STK=2 /UG=Os.2226 /DEF=Oryza sativa clone F14605 calmodulin (CaM1) mRNA, complete cds. /PROD=calmodulin /FL=gb:AF042840.1 gb:AK070090.1 gb:AK059756.1 /REP_ORG=O. sativa	AF042840.1	AK059756(10)	AK059756 // Oryza sativa (japonica cultivar-group) cDNA clone:006-203-C05, full insert sequence. // gb // 10 // --- /// LOC_Os03g20370.1 // Calmodulin, putative, expressed // tigr_pseudomol_4 // 11 // ---
Os.5502.1.S1_at	4238.38	P	6048.08	P	-1.43		gb:AB079798.1 /DB_XREF=gi:18844989 /GEN=OsRad6 /TID=Os.5502.1 /CNT=62 /FEA=FLmRNA /TIER=FL /STK=2 /UG=Os.5502 /DEF=Oryza sativa (japonica cultivar-group) OsRad6 mRNA for Rad6, complete cds. /PROD=Rad6 /FL=gb:AK067703.1 gb:AB079798.1 gb:AK120251.1 /REP_ORG=O. sativa	AB079798.1	AB079798(11),XM_469945(11)	AB079798 // Oryza sativa (japonica cultivar-group) OsRad6 mRNA for Rad6, complete cds. // gb // 11 // --- /// XM_469945 // Oryza sativa (japonica cultivar-group), mRNA. // refseq // 11 // --- /// LOC_Os03g57790.1 // Ubiquitin-conjugating enzyme E2-17 kDa, putative, expressed // tigr_pseudomol_4 // 11 // --- /// LOC_Os03g57790.2 // Ubiquitin-conjugating enzyme E2-17 kDa, putative, expressed // tig…
Os.10290.1.S1_at	3200.12	P	3073.89	P	1.04		gb:AF441190.1 /DB_XREF=gi:17066587 /GEN=CaM /TID=Os.10290.1 /CNT=50 /FEA=FLmRNA /TIER=FL /STK=2 /UG=Os.10290 /DEF=Oryza sativa clone 15295 calmodulin (CaM) mRNA, complete cds. /PROD=calmodulin /FL=gb:AF441190.1 gb:AF042839.1 gb:AK121606.1 gb:AK119167.1 gb:AK059534.1 /REP_ORG=O. sativa	AF441190.1	XM_475464	X65016 // O.sativa mRNA for calmodulin. // gb // 0 // chr05|11682:23945757-23947650(-) /// XM_475464 // Oryza sativa (japonica cultivar-group), predicted mRNA. // refseq // 0 // chr05|11682:23945757-23947649(-) /// AF441190 // Oryza sativa clone 15295 calmodulin (CaM) mRNA, complete cds. // gb // 0 // chr05|11682:23945670-23947724(-) /// LOC_Os05g41210.1 // Calmodulin, putative, expressed // tigr…
Os.10118.1.S1_at	6083.45	P	4996.25	P	1.22		gb:AB062606.1 /DB_XREF=gi:15823774 /GEN=UGP /TID=Os.10118.1 /CNT=84 /FEA=FLmRNA /TIER=FL /STK=2 /UG=Os.10118 /DEF=Oryza sativa (japonica cultivar-group) UGP mRNA for UDP-glucose pyrophosphorylase, complete cds. /PROD=UDP-glucose pyrophosphorylase /FL=gb:AB062606.1 gb:AK119197.1 gb:AK103930.1 gb:AK119232.1 gb:AK104344.1 gb:AK065780.1 /REP_ORG=O. sativa	AB062606.1	AK065780(11)	AK065780 // Oryza sativa (japonica cultivar-group) cDNA clone:J013039M01, full insert sequence. // gb // 11 // --- /// LOC_Os09g38030.1 // UTP-glucose-1-phosphate uridylyltransferase, putative, expressed // tigr_pseudomol_4 // 11 // --- /// LOC_Os09g38030.2 // UTP-glucose-1-phosphate uridylyltransferase, putative, expressed // tigr_pseudomol_4 // 11 // ---
Os.8477.1.S1_a_at	961.88	P	793.04	P	1.21		gb:D13436.1 /DB_XREF=gi:435465 /GEN=spk /TID=Os.8477.1 /CNT=51 /FEA=FLmRNA /TIER=FL /STK=2 /UG=Os.8477 /DEF=Oryza sativa (japonica cultivar-group) mRNA for calcium-dependent protein kinase, complete cds. /PROD=calcium-dependent protein kinase /FL=gb:D13436.1 /REP_ORG=O. sativa	D13436.1	NM_197571(11)	AK065456 // Oryza sativa (japonica cultivar-group) cDNA clone:J013025D11, full insert sequence. // gb // 11 // --- /// NM_197571 // Oryza sativa (japonica cultivar-group) calcium-dependent protein kinase (OSJNBb0064P21.2), mRNA. // refseq // 11 // --- /// LOC_Os10g39420.1 // Calcium-dependent protein kinase, isoform 1, putative, expressed // tigr_pseudomol_4 // 11 // ---
Os.22592.1.S1_a_at	3061.04	P	3733.05	P	-1.22		gb:AY525328.1 /DB_XREF=gi:42541262 /TID=Os.22592.1 /CNT=36 /FEA=FLmRNA /TIER=FL /STK=2 /UG=Os.22592 /DEF=Oryza sativa (japonica cultivar-group) putative histone H3 mRNA, complete cds. /PROD=putative histone H3 /FL=gb:AK120807.1 gb:AY525328.1 /REP_ORG=O. sativa	AY525328.1	AY525328(11),AK100960(11)	AY525328 // Oryza sativa (japonica cultivar-group) putative histone H3 mRNA, complete cds. // gb // 11 // --- /// AK100960 // Oryza sativa (japonica cultivar-group) cDNA clone:J023141A14, full insert sequence. // gb // 11 // ---
Os.10995.1.S1_at	2886.48	P	2554.43	P	1.13		gb:AB026567.1 /DB_XREF=gi:8671509 /GEN=OsPBE1 /TID=Os.10995.1 /CNT=62 /FEA=FLmRNA /TIER=FL /STK=2 /UG=Os.10995 /DEF=Oryza sativa (japonica cultivar-group) OsPBE1 mRNA for beta 5 subunit of 20S proteasome, complete cds. /PROD=beta 5 subunit of 20S proteasome /FL=gb:AK104520.1 gb:AB026567.1 gb:AK071652.1 gb:AK104361.1 /REP_ORG=O. sativa	AB026567.1	AB026567(11)	AB026567 // Oryza sativa (japonica cultivar-group) OsPBE1 mRNA for beta 5 subunit of 20S proteasome, complete cds. // gb // 11 // --- /// LOC_Os06g06030.1 // Proteasome subunit beta type 5 precursor, putative, expressed // tigr_pseudomol_4 // 11 // --- /// LOC_Os06g06030.2 // Proteasome subunit beta type 5 precursor, putative, expressed // tigr_pseudomol_4 // 11 // ---
Os.12729.1.S1_at	2348.82	P	1919.51	P	1.22		gb:AF444195.1 /DB_XREF=gi:19880700 /GEN=MDH /TID=Os.12729.1 /CNT=50 /FEA=FLmRNA /TIER=FL /STK=2 /UG=Os.12729 /DEF=Oryza sativa malate dehydrogenase (MDH) mRNA, complete cds; nuclear gene for mitochondrial product. /PROD=malate dehydrogenase /FL=gb:AK104770.1 gb:AF444195.1 gb:AK071699.1 /REP_ORG=O. sativa	AF444195.1	NM_192352(9)	NM_192352 // Oryza sativa (japonica cultivar-group), predicted mRNA. // refseq // 9 // --- /// LOC_Os01g46070.1 // Malate dehydrogenase, mitochondrial precursor, putative, expressed // tigr_pseudomol_4 // 11 // ---
Os.2225.1.S1_at	2214.5	P	1336.84	P	1.66		gb:AF090698.1 /DB_XREF=gi:3603472 /GEN=ERG3 /TID=Os.2225.1 /CNT=34 /FEA=FLmRNA /TIER=FL /STK=2 /UG=Os.2225 /DEF=Oryza sativa elicitor-responsive gene-3 (ERG3) mRNA, complete cds. /PROD=elicitor-responsive gene-3 /FL=gb:AK063584.1 gb:AF090698.1 /REP_ORG=O. sativa	AF090698.1	XM_473277	LOC_Os04g44870.1 // Elicitor-responsive protein 3, putative, expressed // tigr_pseudomol_4 // 11 // ---
Os.155.1.S1_a_at	3512.48	P	3528.45	P	-1		gb:D73411.1 /DB_XREF=gi:1020414 /TID=Os.155.1 /CNT=40 /FEA=FLmRNA /TIER=FL /STK=2 /UG=Os.155 /DEF=Oryza sativa (japonica cultivar-group) mRNA for phospholipase D, complete cds. /PROD=phospholipase D /FL=gb:AK061865.1 gb:AK119523.1 gb:D73411.1 gb:AK100365.1 gb:AK066556.1 /REP_ORG=O. sativa	D73411.1	D73411(11)	D73411 // Oryza sativa (japonica cultivar-group) mRNA for phospholipase D, complete cds. // gb // 11 // --- /// LOC_Os01g07760.1 // Phospholipase D alpha 1 precursor, putative, expressed // tigr_pseudomol_4 // 11 // --- /// LOC_Os01g07760.2 // Phospholipase D alpha 1 precursor, putative, expressed // tigr_pseudomol_4 // 11 // ---
Os.10937.1.S1_at	1191.77	P	1078.36	P	1.11		gb:AB012107.1 /DB_XREF=gi:3077789 /GEN=RINO1 /TID=Os.10937.1 /CNT=44 /FEA=FLmRNA /TIER=FL /STK=2 /UG=Os.10937 /DEF=Oryza sativa RINO1 mRNA for myo-inositol phosphate synthase, complete cds. /PROD=myo-inositol phosphate synthase /FL=gb:AB012107.1 gb:AK058750.1 gb:AK103501.1 /REP_ORG=O. sativa	AB012107.1	AK058750(10)	AK058750 // Oryza sativa (japonica cultivar-group) cDNA clone:001-019-H08, full insert sequence. // gb // 10 // --- /// LOC_Os03g09250.1 // Inositol-3-phosphate synthase, putative, expressed // tigr_pseudomol_4 // 10 // --- /// LOC_Os03g09250.3 // Inositol-3-phosphate synthase, putative, expressed // tigr_pseudomol_4 // 10 // ---
Os.11018.1.S1_at	1354.53	P	1115.76	P	1.21		gb:AB052843.1 /DB_XREF=gi:11990467 /TID=Os.11018.1 /CNT=29 /FEA=FLmRNA /TIER=FL /STK=2 /UG=Os.11018 /DEF=Oryza sativa (japonica cultivar-group) mRNA for ribonuclease, complete cds, clone:C30227. /PROD=ribonuclease /FL=gb:AB052843.1 gb:AB052842.1 gb:AK058502.1 gb:AK059802.1 /REP_ORG=O. sativa	AB052843.1	XM_482552(11),XM_507238(11)	XM_507238 // PREDICTED Oryza sativa (japonica cultivar-group), P0431A03.26 mRNA. // refseq // 11 // --- /// XM_482552 // Oryza sativa (japonica cultivar-group), mRNA. // refseq // 11 // --- /// LOC_Os08g33710.1 // Extracellular ribonuclease LE precursor, putative, expressed // tigr_pseudomol_4 // 11 // ---
Os.8496.1.S1_at	2461.51	P	1709.52	P	1.44		gb:AB016065.1 /DB_XREF=gi:3318614 /TID=Os.8496.1 /CNT=34 /FEA=FLmRNA /TIER=FL /STK=2 /UG=Os.8496 /DEF=Oryza sativa (japonica cultivar-group) mRNA for mitochondrial phosphate transporter, complete cds. /PROD=mitochondrial phosphate transporter /FL=gb:AB016065.1 gb:AK069611.1 /REP_ORG=O. sativa	AB016065.1	XM_467970(11)	XM_467970 // Oryza sativa (japonica cultivar-group), mRNA. // refseq // 11 // --- /// LOC_Os02g52860.1 // Phosphate carrier protein, mitochondrial precursor, putative, expressed // tigr_pseudomol_4 // 11 // ---
Os.12424.1.S1_at	3064.72	P	2290.08	P	1.34		gb:AB037153.1 /DB_XREF=gi:17297984 /GEN=OsRPN12 /TID=Os.12424.1 /CNT=31 /FEA=FLmRNA /TIER=FL /STK=2 /UG=Os.12424 /DEF=Oryza sativa (japonica cultivar-group) OsRPN12 mRNA for 26S proteasome regulatory particle non-ATPase subunit12, complete cds. /PROD=26S proteasome regulatory particle non-ATPasesubunit12 /FL=gb:AK101316.1 gb:AK061383.1 gb:AB037153.1 gb:AK061408.1 /REP_ORG=O. sativa	AB037153.1	XM_477795	LOC_Os07g25420.1 // 26S proteasome non-ATPase regulatory subunit Nin1/mts3 family protein, expressed // tigr_pseudomol_4 // 11 // --- /// LOC_Os07g25420.2 // 26S proteasome non-ATPase regulatory subunit Nin1/mts3 family protein, expressed // tigr_pseudomol_4 // 11 // ---
Os.135.1.S1_at	2539.25	P	2549.33	P	-1		gb:D83378.1 /DB_XREF=gi:1902991 /TID=Os.135.1 /CNT=44 /FEA=FLmRNA /TIER=FL /STK=2 /UG=Os.135 /DEF=Oryza sativa (japonica cultivar-group) mRNA for asparagine synthetase, complete cds. /PROD=asparagine synthetase /FL=gb:U55873.1 gb:D83378.1 gb:AK100247.1 /REP_ORG=O. sativa	D83378.1	AK100247(10)	AK100247 // Oryza sativa (japonica cultivar-group) cDNA clone:J023058E10, full insert sequence. // gb // 10 // --- /// LOC_Os06g15420.1 // Asparagine synthetase, putative, expressed // tigr_pseudomol_4 // 10 // ---
Os.3121.1.S1_at	577.4	P	452.26	P	1.28		gb:AF350426.1 /DB_XREF=gi:13445830 /GEN=Rcb4 /TID=Os.3121.1 /CNT=32 /FEA=FLmRNA /TIER=FL /STK=2 /UG=Os.3121 /DEF=Oryza sativa (japonica cultivar-group) class III chitinase RCB4 (Rcb4) mRNA, complete cds. /PROD=class III chitinase RCB4 /FL=gb:AK061215.1 gb:AF350426.1 gb:AK071453.1 /REP_ORG=O. sativa	AF350426.1	NM_196494(9)	NM_196494 // Oryza sativa (japonica cultivar-group) putative class III chitinase RCB4 (OSJNBa0032I20.7), mRNA. // refseq // 9 // --- /// LOC_Os10g28050.1 // Chitinase 2, putative, expressed // tigr_pseudomol_4 // 11 // ---
Os.3395.1.S1_at	1538.1	P	2107.58	P	-1.37		gb:AB001882.1 /DB_XREF=gi:3618307 /TID=Os.3395.1 /CNT=27 /FEA=FLmRNA /TIER=FL /STK=2 /UG=Os.3395 /DEF=Oryza sativa (japonica cultivar-group) mRNA for zinc finger protein, complete cds, clone:C60910. /PROD=zinc finger protein /FL=gb:AK099864.1 gb:AK101822.1 gb:AB001882.1 /REP_ORG=O. sativa	AB001882.1	AK101822(10)	AK101822 // Oryza sativa (japonica cultivar-group) cDNA clone:J033067J11, full insert sequence. // gb // 10 // --- /// LOC_Os03g22770.1 // CCT motif family protein, expressed // tigr_pseudomol_4 // 11 // ---
Os.316.1.S1_at	1312.32	P	1196.08	P	1.1		gb:AK099079.1 /DB_XREF=gi:32984288 /TID=Os.316.1 /CNT=25 /FEA=FLmRNA /TIER=FL /STK=2 /UG=Os.316 /UG_TITLE=(japonica cultivar-group) monosaccharide transporter 3 (P0617C02.23), mRNA /DEF=Oryza sativa (japonica cultivar-group) cDNA clone:J023001I07, full insert sequence. /FL=gb:AK061974.1 gb:AK099079.1 gb:AB052885.1 gb:AK103047.1 /REP_ORG=O. sativa	AK099079.1	NM_194238(10)	XM_476381 // Oryza sativa (japonica cultivar-group), mRNA. // refseq // 11 // --- /// NM_194238 // Oryza sativa (japonica cultivar-group), mRNA. // refseq // 10 // --- /// LOC_Os07g01560.1 // Glucose transporter, putative, expressed // tigr_pseudomol_4 // 11 // --- /// LOC_Os07g01560.2 // Glucose transporter, putative, expressed // tigr_pseudomol_4 // 11 // ---
Os.7962.1.S1_a_at	14632.7	P	15376.2	P	-1.05		gb:U86018.1 /DB_XREF=gi:1835730 /TID=Os.7962.1 /CNT=19 /FEA=FLmRNA /TIER=FL /STK=2 /UG=Os.7962 /DEF=Oryza sativa photosystem II 10 kDa polypeptide mRNA, complete cds. /PROD=photosystem II 10 kDa polypeptide /FL=gb:U86018.1 /REP_ORG=O. sativa	U86018.1	XM_480562(11),XM_507163(11)	AK105055 // Oryza sativa (japonica cultivar-group) cDNA clone:001-042-F10, full insert sequence. // gb // 11 // --- /// XM_507163 // PREDICTED Oryza sativa (japonica cultivar-group), P0556A11.19 mRNA. // refseq // 11 // --- /// XM_480562 // Oryza sativa (japonica cultivar-group), mRNA. // refseq // 11 // --- /// LOC_Os08g10020.1 // Photosystem II 10 kDa polypeptide, chloroplast precursor, putativ…
Os.154.1.S1_at	1385.77	P	1204.06	P	1.15		gb:D45217.1 /DB_XREF=gi:639683 /TID=Os.154.1 /CNT=30 /FEA=FLmRNA /TIER=FL /STK=2 /UG=Os.154 /DEF=Rice mRNA for phosphoglucose isomerase (Pgi-a), complete cds. /PROD=phosphoglucose isomerase (Pgi-a) /FL=gb:AK103010.1 gb:D45217.1 /REP_ORG=O. sativa	D45217.1	NM_194090(11)	NM_194090 // Oryza sativa (japonica cultivar-group), mRNA. // refseq // 11 // --- /// LOC_Os03g56460.1 // Glucose-6-phosphate isomerase, cytosolic A, putative, expressed // tigr_pseudomol_4 // 11 // --- /// LOC_Os03g56460.2 // Glucose-6-phosphate isomerase, cytosolic A, putative, expressed // tigr_pseudomol_4 // 11 // ---
Os.7911.1.S1_at	621.8	P	599.39	P	1.04		gb:AF309382.1 /DB_XREF=gi:11177840 /TID=Os.7911.1 /CNT=25 /FEA=FLmRNA /TIER=FL /STK=2 /UG=Os.7911 /DEF=Oryza sativa (japonica cultivar-group) clone C63266_1A putative glutathione S-transferase OsGSTF5 mRNA, complete cds. /PROD=putative glutathione S-transferase OsGSTF5 /FL=gb:AF309382.1 gb:AK120046.1 gb:AK063796.1 gb:AK101436.1 /REP_ORG=O. sativa	AF309382.1	AF309382(10)	AF309382 // Oryza sativa (japonica cultivar-group) clone C63266_1A putative glutathione S-transferase OsGSTF5 mRNA, complete cds. // gb // 10 // --- /// LOC_Os01g27210.1 // Glutathione S-transferase IV, putative, expressed // tigr_pseudomol_4 // 11 // ---
Os.158.1.S1_at	93.37	P	140.73	P	-1.51		gb:D14481.1 /DB_XREF=gi:531044 /TID=Os.158.1 /CNT=22 /FEA=FLmRNA /TIER=FL /STK=2 /UG=Os.158 /DEF=Oryza sativa (japonica cultivar-group) prxRPA mRNA for putative peroxidase, complete cds. /PROD=putative peroxidase /FL=gb:AK061206.1 gb:D14481.1 gb:AK099448.1 /REP_ORG=O. sativa	D14481.1	NM_194555(9)	NM_194555 // Oryza sativa (japonica cultivar-group) putative peroxidase (OSJNBa0015O22.21), mRNA. // refseq // 9 // --- /// LOC_Os10g02070.1 // Peroxidase N precursor, putative, expressed // tigr_pseudomol_4 // 11 // ---
Os.15002.1.S1_at	1861.34	P	1585.81	P	1.17		gb:AK062258.1 /DB_XREF=gi:32972276 /TID=Os.15002.1 /CNT=26 /FEA=FLmRNA /TIER=FL /STK=2 /UG=Os.15002 /UG_TITLE=(japonica cultivar-group) isolate 20620 NAC-like protein mRNA, complete cds /DEF=Oryza sativa (japonica cultivar-group) cDNA clone:001-047-G10, full insert sequence. /FL=gb:AK062258.1 gb:AK102173.1 gb:AY224433.1 /REP_ORG=O. sativa	AK062258.1	XM_468456(11)	XM_468456 // Oryza sativa (japonica cultivar-group), mRNA. // refseq // 11 // --- /// LOC_Os02g57650.1 // No apical meristem protein, expressed // tigr_pseudomol_4 // 11 // ---
Os.12841.1.S1_at	1860.23	P	1986.1	P	-1.07		gb:AF338343.1 /DB_XREF=gi:12802872 /TID=Os.12841.1 /CNT=18 /FEA=FLmRNA /TIER=FL /STK=2 /UG=Os.12841 /DEF=Oryza sativa mago nashi-like protein mRNA, complete cds. /PROD=mago nashi-like protein /FL=gb:AK063847.1 gb:AK121477.1 gb:AF338343.1 /REP_ORG=O. sativa	AF338343.1	AF338343(11),AK063847(10)	AF338343 // Oryza sativa mago nashi-like protein mRNA, complete cds. // gb // 11 // --- /// AK063847 // Oryza sativa (japonica cultivar-group) cDNA clone:001-122-C07, full insert sequence. // gb // 10 // --- /// LOC_Os12g18880.1 // Mago nashi protein homolog, putative, expressed // tigr_pseudomol_4 // 10 // ---
Os.8885.1.S1_at	601.78	P	411.67	P	1.46		gb:AB117996.1 /DB_XREF=gi:42733479 /GEN=bip109 /TID=Os.8885.1 /CNT=17 /FEA=FLmRNA /TIER=FL /STK=2 /UG=Os.8885 /DEF=Oryza sativa (japonica cultivar-group) bip109 mRNA for BRI1-KD interacting protein 109, complete cds. /PROD=BRI1-KD interacting protein 109 /FL=gb:AK061167.1 gb:AK073930.1 gb:AB117996.1 /REP_ORG=O. sativa	AB117996.1	AK073930(11)	AK073930 // Oryza sativa (japonica cultivar-group) cDNA clone:J033072F23, full insert sequence. // gb // 11 // --- /// LOC_Os11g47710.1 // Charged multivesicular body protein 2a, putative, expressed // tigr_pseudomol_4 // 11 // --- /// LOC_Os11g47710.2 // Charged multivesicular body protein 2a, putative, expressed // tigr_pseudomol_4 // 11 // ---
Os.4458.1.S1_at	1254.24	P	810.37	P	1.55		gb:AY207044.1 /DB_XREF=gi:29164824 /TID=Os.4458.1 /CNT=15 /FEA=FLmRNA /TIER=FL /STK=2 /UG=Os.4458 /DEF=Oryza sativa (indica cultivar-group) zinc-finger protein mRNA, complete cds. /PROD=zinc-finger protein /FL=gb:AY225189.1 gb:AK104425.1 gb:AY207044.1 gb:AK068302.1 /REP_ORG=O. sativa	AY207044.1	NM_185465(10)	NM_185465 // Oryza sativa (japonica cultivar-group), mRNA. // refseq // 10 // --- /// LOC_Os06g03580.1 // Zinc finger, C3HC4 type family protein, expressed // tigr_pseudomol_4 // 10 // --- /// LOC_Os06g03580.2 // Zinc finger, C3HC4 type family protein, expressed // tigr_pseudomol_4 // 9 // ---
Os.19861.1.S1_at	208.83	P	90.52	P	2.31	*	gb:AF306651.1 /DB_XREF=gi:21304632 /TID=Os.19861.1 /CNT=14 /FEA=FLmRNA /TIER=FL /STK=2 /UG=Os.19861 /DEF=Oryza sativa pathogenesis-related protein 1 mRNA, complete cds. /PROD=pathogenesis-related protein 1 /FL=gb:AF306651.1 /REP_ORG=O. sativa	AF306651.1	LOC_Os07g03730.1(11)	LOC_Os07g03730.1 // Pathogenesis-related protein 1 precursor, putative, expressed // tigr_pseudomol_4 // 11 // ---
Os.3921.1.S1_at	863.16	P	803.54	P	1.07		gb:AB040051.1 /DB_XREF=gi:10129884 /GEN=mEF-G /TID=Os.3921.1 /CNT=18 /FEA=FLmRNA /TIER=FL /STK=2 /UG=Os.3921 /DEF=Oryza sativa (japonica cultivar-group) mEF-G mRNA for mitochondrial elongation factor G, complete cds. /PROD=mitochondrial elongation factor G /FL=gb:AK102744.1 gb:AB040051.1 gb:AK122133.1 /REP_ORG=O. sativa	AB040051.1	NM_184947(11)	NM_184947 // Oryza sativa (japonica cultivar-group), mRNA. // refseq // 11 // --- /// LOC_Os03g36780.1 // Elongation factor G, mitochondrial precursor, putative, expressed // tigr_pseudomol_4 // 11 // ---
Os.8323.1.S1_a_at	2211.07	P	2005.04	P	1.1		gb:AK101327.1 /DB_XREF=gi:32986536 /TID=Os.8323.1 /CNT=18 /FEA=FLmRNA /TIER=FL /STK=2 /UG=Os.8323 /UG_TITLE=(japonica cultivar-group) serinethreonine protein kinase (DPK3) mRNA, complete cds /DEF=Oryza sativa (japonica cultivar-group) cDNA clone:J033034G09, full insert sequence. /FL=gb:AY156512.1 gb:AK101327.1 /REP_ORG=O. sativa	AK101327.1	XM_464316(11)	AK060967 // Oryza sativa (japonica cultivar-group) cDNA clone:006-202-C03, full insert sequence. // gb // 11 // --- /// XM_464316 // Oryza sativa (japonica cultivar-group), mRNA. // refseq // 11 // --- /// LOC_Os02g07790.1 // Protein kinase domain containing protein, expressed // tigr_pseudomol_4 // 11 // ---
Os.9101.1.S1_at	790.97	P	596.13	P	1.33		gb:AF402797.1 /DB_XREF=gi:15430716 /TID=Os.9101.1 /CNT=14 /FEA=FLmRNA /TIER=FL /STK=2 /UG=Os.9101 /DEF=Oryza sativa (japonica cultivar-group) clone C12085_1A putative glutathione S-transferase OsGSTU10 mRNA, complete cds. /PROD=putative glutathione S-transferase OsGSTU10 /FL=gb:AK061233.1 gb:AF402797.1 /REP_ORG=O. sativa	AF402797.1	NM_197504(11)	NM_197504 // Oryza sativa (japonica cultivar-group) putative glutathione S-transferase (OSJNBa0053C23.1), mRNA. // refseq // 11 // --- /// LOC_Os10g38780.1 // glutathione S-transferase GSTU6, putative, expressed // tigr_pseudomol_4 // 11 // ---
Os.2616.1.S1_at	2704.44	P	2311.96	P	1.17		gb:AF280060.1 /DB_XREF=gi:11494368 /GEN=TON1 /TID=Os.2616.1 /CNT=19 /FEA=FLmRNA /TIER=FL /STK=2 /UG=Os.2616 /DEF=Oryza sativa tonneau 1 (TON1) mRNA, complete cds. /PROD=tonneau 1 /FL=gb:AK071448.1 gb:AF280060.1 gb:AK103950.1 /REP_ORG=O. sativa	AF280060.1	AK071448(11)	AK071448 // Oryza sativa (japonica cultivar-group) cDNA clone:J023095M16, full insert sequence. // gb // 11 // --- /// LOC_Os11g01170.1 // tonneau 1b, putative, expressed // tigr_pseudomol_4 // 11 // --- /// LOC_Os12g01170.1 // tonneau 1b, putative, expressed // tigr_pseudomol_4 // 11 // ---
Os.9778.1.S2_at	700.99	P	657.76	P	1.07		gb:AB072978.1 /DB_XREF=gi:19912030 /GEN=OsBLE2 /TID=Os.9778.1 /CNT=15 /FEA=FLmRNA /TIER=FL /STK=2 /UG=Os.9778 /DEF=Oryza sativa OsBLE2 gene for BLE2 protein, complete cds. /PROD=BLE2 protein /FL=gb:AK098888.1 gb:AK062101.1 gb:AK067435.1 gb:AK067278.1 gb:AB072978.1 /REP_ORG=O. sativa	AB072978.1	NM_185959(11),XM_506523(11)	XM_506523 // PREDICTED Oryza sativa (japonica cultivar-group), P0427D10.142 mRNA. // refseq // 11 // --- /// NM_185959 // Oryza sativa (japonica cultivar-group), mRNA. // refseq // 11 // --- /// LOC_Os07g45570.1 // expressed protein // tigr_pseudomol_4 // 11 // ---
Os.9778.1.S1_at	43.47	A	72.36	P	-1.66		gb:AK067435.1 /DB_XREF=gi:32977453 /TID=Os.9778.1 /CNT=15 /FEA=FLmRNA /TIER=FL /STK=1 /UG=Os.9778 /UG_TITLE=(japonica cultivar-group) BLE2 protein (P0427D10.39), mRNA /DEF=Oryza sativa (japonica cultivar-group) cDNA clone:J013104L16, full insert sequence. /FL=gb:AK098888.1 gb:AK062101.1 gb:AK067435.1 gb:AK067278.1 gb:AB072978.1 /REP_ORG=O. sativa	AK067435.1	NM_185959(9),XM_506523(9)	XM_506523 // PREDICTED Oryza sativa (japonica cultivar-group), P0427D10.142 mRNA. // refseq // 9 // --- /// NM_185959 // Oryza sativa (japonica cultivar-group), mRNA. // refseq // 9 // --- /// LOC_Os07g45570.1 // expressed protein // tigr_pseudomol_4 // 9 // ---
Os.12173.1.S1_at	728.69	P	599.74	P	1.22		gb:AF383876.1 /DB_XREF=gi:14495343 /TID=Os.12173.1 /CNT=14 /FEA=FLmRNA /TIER=FL /STK=2 /UG=Os.12173 /DEF=Oryza sativa plastid division protein FtsZ mRNA, complete cds, nuclear gene for chloroplast protein. /PROD=plastid division protein FtsZ /FL=gb:AK105869.1 gb:AK073455.1 gb:AF383876.1 gb:AK058568.1 gb:AK103448.1 /REP_ORG=O. sativa	AF383876.1	XM_474248	LOC_Os04g56970.1 // Cell division protein ftsZ homolog, chloroplast precursor, putative, expressed // tigr_pseudomol_4 // 11 // --- /// LOC_Os04g56970.2 // Cell division protein ftsZ homolog, chloroplast precursor, putative, expressed // tigr_pseudomol_4 // 11 // ---
Os.11036.1.S1_at	1071.87	P	1035.49	P	1.04		gb:AB071290.1 /DB_XREF=gi:19352032 /GEN=OsETTIN1 /TID=Os.11036.1 /CNT=19 /FEA=FLmRNA /TIER=FL /STK=2 /UG=Os.11036 /DEF=Oryza sativa OsETTIN1 mRNA for Arabidopsis ETTIN-like protein 1, complete cds. /PROD=Arabidopsis ETTIN-like protein 1 /FL=gb:AB071290.1 gb:AK062170.1 gb:AK099793.1 /REP_ORG=O. sativa	AB071290.1	AB071290(10),AK099793(10)	AB071290 // Oryza sativa OsETTIN1 mRNA for Arabidopsis ETTIN-like protein 1, complete cds. // gb // 10 // --- /// AK099793 // Oryza sativa (japonica cultivar-group) cDNA clone:J013097E23, full insert sequence. // gb // 10 // --- /// LOC_Os05g48870.1 // Auxin response factor 3, putative, expressed // tigr_pseudomol_4 // 11 // --- /// LOC_Os05g48870.2 // Auxin response factor 3, putative, expressed…
Os.7913.1.S1_a_at	1448.12	P	1029.92	P	1.41		gb:AF194415.1 /DB_XREF=gi:6689923 /GEN=MAPK1 /TID=Os.7913.1 /CNT=15 /FEA=FLmRNA /TIER=FL /STK=2 /UG=Os.7913 /DEF=Oryza sativa MAP kinase homolog (MAPK1) mRNA, complete cds. /PROD=MAP kinase homolog /FL=gb:AF194415.1 gb:AK070823.1 gb:AK066531.1 /REP_ORG=O. sativa	AF194415.1	AF177392(11),AK066531(11),AK067925(11)	AF177392 // Oryza sativa blast and wounding induced mitogen-activated protein kinase (BWMK1) mRNA, complete cds. // gb // 11 // --- /// AK066531 // Oryza sativa (japonica cultivar-group) cDNA clone:J013074K13, full insert sequence. // gb // 11 // --- /// AK067925 // Oryza sativa (japonica cultivar-group) cDNA clone:J013121F14, full insert sequence. // gb // 11 // --- /// LOC_Os06g49430.1 // Prote…
Os.14934.1.S1_at	353.49	P	375.63	P	-1.06		gb:AY136816.2 /DB_XREF=gi:32527640 /GEN=ETR2 /TID=Os.14934.1 /CNT=13 /FEA=FLmRNA /TIER=FL /STK=2 /UG=Os.14934 /DEF=Oryza sativa (indica cultivar-group) putative ethylene receptor (ETR2) mRNA, complete cds. /PROD=putative ethylene receptor /FL=gb:AY136816.2 gb:AK111748.1 /REP_ORG=O. sativa	AY136816.2	XM_474620	LOC_Os04g08740.1 // GAF domain containing protein, expressed // tigr_pseudomol_4 // 11 // ---
Os.27527.1.S1_at	476.2	P	359.76	P	1.32		gb:AK103573.1 /DB_XREF=gi:32988782 /TID=Os.27527.1 /CNT=14 /FEA=FLmRNA /TIER=FL /STK=2 /UG=Os.27527 /UG_TITLE=(japonica cultivar-group) Glup3 mRNA for vacuolar processing enzyme, complete cds /DEF=Oryza sativa (japonica cultivar-group) cDNA clone:J033132N22, full insert sequence. /FL=gb:AK103573.1 gb:AB109637.1 /REP_ORG=O. sativa	AK103573.1	AK103573(11)	AK103573 // Oryza sativa (japonica cultivar-group) cDNA clone:J033132N22, full insert sequence. // gb // 11 // --- /// LOC_Os04g45470.1 // Vacuolar processing enzyme, beta-isozyme precursor, putative, expressed // tigr_pseudomol_4 // 11 // ---
Os.47710.2.A1_at	10.85	A	10.16	A	1.07		gb:CB667594 /DB_XREF=gi:29671319 /DB_XREF=OSJNEd14P23.r /CLONE=OSJNEd14P23 /TID=Os.47710.2 /CNT=1 /FEA=EST /TIER=ConsEnd /STK=1 /UG=Os.47710 /UG_TITLE=Transcribed sequence with weak similarity to protein pir:S60050 (A.thaliana) S60050 vacuolar processing enzyme /REP_ORG=O. sativa	CB667594	AK103573	LOC_Os04g45470.1 // Vacuolar processing enzyme, beta-isozyme precursor, putative, expressed // tigr_pseudomol_4 // 0 // chr04|11670:26526840-26531618(-) /// AK103573 // Oryza sativa (japonica cultivar-group) cDNA clone:J033132N22, full insert sequence. // gb // 0 // chr04|11670:26526840-26531618(-)
Os.47710.2.A1_s_at	1257.47	P	1126.17	P	1.12		gb:CB667594 /DB_XREF=gi:29671319 /DB_XREF=OSJNEd14P23.r /CLONE=OSJNEd14P23 /TID=Os.47710.2 /CNT=1 /FEA=EST /TIER=ConsEnd /STK=1 /UG=Os.47710 /UG_TITLE=Transcribed sequence with weak similarity to protein pir:S60050 (A.thaliana) S60050 vacuolar processing enzyme /REP_ORG=O. sativa	CB667594	AK103573(11)	AK103573 // Oryza sativa (japonica cultivar-group) cDNA clone:J033132N22, full insert sequence. // gb // 11 // --- /// LOC_Os04g45470.1 // Vacuolar processing enzyme, beta-isozyme precursor, putative, expressed // tigr_pseudomol_4 // 11 // ---
Os.7217.1.S1_a_at	90.37	P	53.64	P	1.68		gb:AY336993.1 /DB_XREF=gi:33243057 /TID=Os.7217.1 /CNT=12 /FEA=FLmRNA /TIER=FL /STK=2 /UG=Os.7217 /DEF=Oryza sativa (japonica cultivar-group) KEAP1 mRNA, complete cds. /PROD=KEAP1 /FL=gb:AK066661.1 gb:AY336993.1 /REP_ORG=O. sativa	AY336993.1	XM_550244(11)	AK102967 // Oryza sativa (japonica cultivar-group) cDNA clone:J033115J12, full insert sequence. // gb // 11 // --- /// XM_550244 // Oryza sativa (japonica cultivar-group), mRNA. // refseq // 11 // --- /// LOC_Os01g07140.1 // Kelch motif family protein, expressed // tigr_pseudomol_4 // 11 // --- /// LOC_Os01g07140.2 // Kelch motif family protein, expressed // tigr_pseudomol_4 // 11 // ---
Os.4175.1.S1_at	2701.76	P	2255.48	P	1.2		gb:AB003327.1 /DB_XREF=gi:5295987 /TID=Os.4175.1 /CNT=10 /FEA=FLmRNA /TIER=FL /STK=2 /UG=Os.4175 /DEF=Oryza sativa (japonica cultivar-group) mRNA for MADS box-like protein, complete cds, clone:S10304. /PROD=MADS box-like protein /FL=gb:AB003327.1 gb:AK066160.1 /REP_ORG=O. sativa	AB003327.1	AK066160(11)	AK066160 // Oryza sativa (japonica cultivar-group) cDNA clone:J013055I02, full insert sequence. // gb // 11 // --- /// LOC_Os01g69850.1 // SRF-type transcription factor family protein, expressed // tigr_pseudomol_4 // 11 // ---
Os.22665.1.S1_at	51.96	P	38.78	A	1.34		gb:AK110678.1 /DB_XREF=gi:32995887 /TID=Os.22665.1 /CNT=13 /FEA=FLmRNA /TIER=FL /STK=2 /UG=Os.22665 /UG_TITLE=(japonica cultivar-group) cDNA clone:002-169-H01, full insert sequence /DEF=Oryza sativa (japonica cultivar-group) cDNA clone:002-169-H01, full insert sequence. /FL=gb:AY425991.1 gb:AK059498.1 gb:AK110678.1 gb:AK102378.1 /REP_ORG=O. sativa	AK110678.1	XM_468564(11)	XM_468564 // Oryza sativa (japonica cultivar-group), predicted mRNA. // refseq // 11 // --- /// LOC_Os03g01890.1 // rolled leaf1, putative, expressed // tigr_pseudomol_4 // 11 // --- /// LOC_Os03g01890.2 // rolled leaf1, putative, expressed // tigr_pseudomol_4 // 11 // ---
Os.22665.1.S2_at	549.59	P	400.88	P	1.37		gb:AY425991.1 /DB_XREF=gi:37813099 /TID=Os.22665.1 /CNT=13 /FEA=FLmRNA /TIER=FL /STK=2 /UG=Os.22665 /UG_TITLE=(japonica cultivar-group) cDNA clone:002-169-H01, full insert sequence /DEF=Oryza sativa (japonica cultivar-group) homeodomain leucine-zipper protein Hox10 mRNA, complete cds. /FL=gb:AY425991.1 gb:AK059498.1 gb:AK110678.1 gb:AK102378.1 /REP_ORG=O. sativa	AY425991.1	XM_468564	LOC_Os03g01890.1 // rolled leaf1, putative, expressed // tigr_pseudomol_4 // 11 // ---
Os.174.1.S1_at	450.48	P	418.51	P	1.08		gb:D78504.1 /DB_XREF=gi:3287493 /TID=Os.174.1 /CNT=13 /FEA=FLmRNA /TIER=FL /STK=2 /UG=Os.174 /UG_TITLE=(japonica cultivar-group) putative importin alpha (P0011G08.36), mRNA /DEF=Oryza sativa (japonica cultivar-group) mRNA, similar to yeast SRP1, complete cds. /FL=gb:D78504.1 gb:AK103127.1 gb:AK058679.1 /REP_ORG=O. sativa	D78504.1	NM_184449(11)	NM_184449 // Oryza sativa (japonica cultivar-group), mRNA. // refseq // 11 // --- /// LOC_Os01g06470.1 // Importin alpha-2 subunit, putative, expressed // tigr_pseudomol_4 // 11 // --- /// LOC_Os01g06470.2 // Importin alpha-2 subunit, putative, expressed // tigr_pseudomol_4 // 11 // ---
Os.4469.1.S1_at	314.61	P	259.99	P	1.21		gb:AB021666.2 /DB_XREF=gi:4587224 /GEN=OsFEN-1a /TID=Os.4469.1 /CNT=12 /FEA=FLmRNA /TIER=FL /STK=2 /UG=Os.4469 /DEF=Oryza sativa (japonica cultivar-group) OsFEN-1a mRNA for FEN-1, complete cds. /PROD=FEN-1 /FL=gb:AK103819.1 gb:AB021666.2 gb:AK060623.1 gb:AK119438.1 /REP_ORG=O. sativa	AB021666.2	XM_475800(11)	XM_475800 // Oryza sativa (japonica cultivar-group), predicted mRNA. // refseq // 11 // ---
Os.4469.1.S2_at	63.53	A	82.73	A	-1.3		gb:AK119438.1 /DB_XREF=gi:37989061 /TID=Os.4469.1 /CNT=12 /FEA=FLmRNA /TIER=FL /STK=1 /UG=Os.4469 /UG_TITLE=(japonica cultivar-group) OsFEN-1a mRNA for FEN-1, complete cds /DEF=Oryza sativa (japonica cultivar-group) cDNA clone:001-133-B04, full insert sequence. /FL=gb:AK103819.1 gb:AB021666.2 gb:AK060623.1 gb:AK119438.1 /REP_ORG=O. sativa	AK119438.1	XM_475799(11)	XM_475799 // Oryza sativa (japonica cultivar-group), predicted mRNA. // refseq // 11 // --- /// LOC_Os05g46270.1 // XPG I-region family protein, expressed // tigr_pseudomol_4 // 11 // ---
Os.26353.1.S1_at	1450.02	P	1482.36	P	-1.02		gb:AB091672.1 /DB_XREF=gi:29467451 /GEN=OsSUT2 /TID=Os.26353.1 /CNT=10 /FEA=FLmRNA /TIER=FL /STK=2 /UG=Os.26353 /DEF=Oryza sativa (japonica cultivar-group) OsSUT2 mRNA for sucrose transporter, complete cds. /PROD=sucrose transporter /FL=gb:AK067030.1 gb:AK109461.1 gb:AB091672.1 /REP_ORG=O. sativa	AB091672.1	AK109461(11)	AK109461 // Oryza sativa (japonica cultivar-group) cDNA clone:001-127-C09, full insert sequence. // gb // 11 // --- /// LOC_Os12g44380.1 // sucrose/H+ symporter family protein, expressed // tigr_pseudomol_4 // 11 // --- /// LOC_Os12g44380.2 // sucrose/H+ symporter family protein, expressed // tigr_pseudomol_4 // 11 // --- /// LOC_Os12g44380.3 // sucrose/H+ symporter family protein, expressed // t…
Os.26353.1.S2_a_at	142.81	P	152.33	P	-1.07		gb:AK109461.1 /DB_XREF=gi:32994670 /TID=Os.26353.1 /CNT=10 /FEA=FLmRNA /TIER=FL /STK=0 /UG=Os.26353 /UG_TITLE=(japonica cultivar-group) OsSUT2 mRNA for sucrose transporter, complete cds /DEF=Oryza sativa (japonica cultivar-group) cDNA clone:001-127-C09, full insert sequence. /FL=gb:AK067030.1 gb:AK109461.1 gb:AB091672.1 /REP_ORG=O. sativa	AK109461.1	AK109461(11),AK121769(11)	AK109461 // Oryza sativa (japonica cultivar-group) cDNA clone:001-127-C09, full insert sequence. // gb // 11 // --- /// AK121769 // Oryza sativa (japonica cultivar-group) cDNA clone:J033092C05, full insert sequence. // gb // 11 // --- /// LOC_Os12g05120.1 // Leucine Rich Repeat family protein, expressed // tigr_pseudomol_4 // 11 // --- /// LOC_Os12g05120.2 // Leucine Rich Repeat family protein, e…
Os.7214.1.S1_at	474.45	P	317.8	P	1.49		gb:AB088391.1 /DB_XREF=gi:37496994 /GEN=OsFEN-1b /TID=Os.7214.1 /CNT=10 /FEA=FLmRNA /TIER=FL /STK=2 /UG=Os.7214 /DEF=Oryza sativa (japonica cultivar-group) OsFEN-1b mRNA for flap endonuclease-1b, complete cds. /PROD=flap endonuclease-1b /FL=gb:AK062149.1 gb:AB080084.1 gb:AB088391.1 /REP_ORG=O. sativa	AB088391.1	XM_470320(11)	XM_470320 // Oryza sativa (japonica cultivar-group), mRNA. // refseq // 11 // --- /// LOC_Os03g61820.1 // Flap endonuclease-1b, putative, expressed // tigr_pseudomol_4 // 11 // ---
Os.27644.1.S1_at	454.95	P	319.41	P	1.42		gb:AB100696.1 /DB_XREF=gi:33235552 /GEN=OsTPC1 /TID=Os.27644.1 /CNT=9 /FEA=FLmRNA /TIER=FL /STK=2 /UG=Os.27644 /DEF=Oryza sativa (japonica cultivar-group) OsTPC1 mRNA for calcium channel, complete cds. /PROD=calcium channel /FL=gb:AB071014.1 gb:AK067839.1 gb:AK100998.1 gb:AB100696.1 /REP_ORG=O. sativa	AB100696.1	AB100696(11)	AB100696 // Oryza sativa (japonica cultivar-group) OsTPC1 mRNA for calcium channel, complete cds. // gb // 11 // --- /// LOC_Os01g48680.1 // voltage-dependent calcium channel protein TPC1, putative, expressed // tigr_pseudomol_4 // 11 // --- /// LOC_Os01g48680.2 // voltage-dependent calcium channel protein TPC1, putative, expressed // tigr_pseudomol_4 // 11 // ---
Os.27644.1.S1_s_at	360.19	P	387.19	P	-1.07		gb:AB100696.1 /DB_XREF=gi:33235552 /GEN=OsTPC1 /TID=Os.27644.1 /CNT=9 /FEA=FLmRNA /TIER=FL /STK=2 /UG=Os.27644 /DEF=Oryza sativa (japonica cultivar-group) OsTPC1 mRNA for calcium channel, complete cds. /PROD=calcium channel /FL=gb:AB071014.1 gb:AK067839.1 gb:AK100998.1 gb:AB100696.1 /REP_ORG=O. sativa	AB100696.1	AB100696(11)	AB100696 // Oryza sativa (japonica cultivar-group) OsTPC1 mRNA for calcium channel, complete cds. // gb // 11 // --- /// LOC_Os01g48680.1 // voltage-dependent calcium channel protein TPC1, putative, expressed // tigr_pseudomol_4 // 11 // --- /// LOC_Os01g48680.2 // voltage-dependent calcium channel protein TPC1, putative, expressed // tigr_pseudomol_4 // 11 // ---
Os.4180.1.S1_at	1199.9	P	1666.91	P	-1.39		gb:AB024337.1 /DB_XREF=gi:5689254 /GEN=cry1 /TID=Os.4180.1 /CNT=11 /FEA=FLmRNA /TIER=FL /STK=2 /UG=Os.4180 /DEF=Oryza sativa (japonica cultivar-group) mRNA for blue-light photoreceptor, complete cds. /PROD=blue-light photoreceptor /FL=gb:AB073546.1 gb:AB024337.1 gb:AK064910.1 /REP_ORG=O. sativa	AB024337.1	AB073546(9)	AB073546 // Oryza sativa (japonica cultivar-group) OsCRY1a mRNA for cryptochrome 1a, complete cds. // gb // 9 // --- /// LOC_Os02g36380.2 // Cryptochrome 1 apoprotein, putative, expressed // tigr_pseudomol_4 // 10 // ---
Os.15738.1.S1_at	434.1	P	375.69	P	1.16		gb:AB066561.1 /DB_XREF=gi:29466965 /GEN=ossap2 /TID=Os.15738.1 /CNT=11 /FEA=FLmRNA /TIER=FL /STK=2 /UG=Os.15738 /DEF=Oryza sativa ossap2 gene for secretory acid phosphatase precursor, complete cds. /PROD=secretory acid phosphatase precursor /FL=gb:AK066273.1 gb:AB066561.1 gb:AK058368.1 /REP_ORG=O. sativa	AB066561.1	AK066273(11)	AK066273 // Oryza sativa (japonica cultivar-group) cDNA clone:J013061L15, full insert sequence. // gb // 11 // --- /// LOC_Os12g44020.1 // expressed protein // tigr_pseudomol_4 // 11 // ---
Os.315.1.S1_at	350.96	P	466.24	P	-1.33		gb:AK071180.1 /DB_XREF=gi:32981203 /TID=Os.315.1 /CNT=9 /FEA=FLmRNA /TIER=FL /STK=2 /UG=Os.315 /UG_TITLE=(japonica cultivar-group) monosaccharide transporter 2 (OSJNBb0042N11.24), mRNA /DEF=Oryza sativa (japonica cultivar-group) cDNA clone:J023082A15, full insert sequence. /FL=gb:AK071180.1 gb:AB052884.1 /REP_ORG=O. sativa	AK071180.1	NM_184958(11)	NM_184958 // Oryza sativa (japonica cultivar-group), mRNA. // refseq // 11 // --- /// LOC_Os03g39710.1 // Sugar carrier protein C, putative, expressed // tigr_pseudomol_4 // 11 // ---
Os.5060.1.S1_at	710.36	P	528.79	P	1.34		gb:D64036.1 /DB_XREF=gi:1944503 /GEN=SS224 /TID=Os.5060.1 /CNT=9 /FEA=FLmRNA /TIER=FL /STK=2 /UG=Os.5060 /DEF=Rice mRNA for protein cdc2 kinase, complete cds. /PROD=protein cdc2 kinase /FL=gb:AK059682.1 gb:D64036.1 /REP_ORG=O. sativa	D64036.1	XM_483316(11)	XM_483316 // Oryza sativa (japonica cultivar-group), mRNA. // refseq // 11 // --- /// LOC_Os08g40170.1 // Cell division control protein 2 homolog D, putative, expressed // tigr_pseudomol_4 // 11 // ---
Os.12994.1.S1_at	700.48	P	902.18	P	-1.29		gb:AB064519.1 /DB_XREF=gi:14588603 /GEN=OsRS2 /TID=Os.12994.1 /CNT=7 /FEA=FLmRNA /TIER=FL /STK=2 /UG=Os.12994 /DEF=Oryza sativa (japonica cultivar-group) OsRS2 mRNA for transcription factor rough sheath 2 like protein, complete cds. /PROD=transcription factor rough sheath 2 likeprotein /FL=gb:AB064519.1 /REP_ORG=O. sativa	AB064519.1	AB064519(11)	AB064519 // Oryza sativa (japonica cultivar-group) OsRS2 mRNA for transcription factor rough sheath 2 like protein, complete cds. // gb // 11 // --- /// LOC_Os12g38400.1 // Myb-like DNA-binding domain containing protein, expressed // tigr_pseudomol_4 // 11 // --- /// LOC_Os12g38400.2 // Myb-like DNA-binding domain containing protein, expressed // tigr_pseudomol_4 // 11 // ---
Os.11709.1.S1_at	43.2	A	36.63	A	1.18		gb:AK121261.1 /DB_XREF=gi:37990884 /TID=Os.11709.1 /CNT=13 /FEA=FLmRNA /TIER=FL /STK=2 /UG=Os.11709 /UG_TITLE=Dek1-calpain-like protein mRNA, complete cds /DEF=Oryza sativa (japonica cultivar-group) cDNA clone:J023104H13, full insert sequence. /FL=gb:AK064381.1 gb:AY062272.1 gb:AK072218.1 gb:AK121261.1 gb:AK121875.1 /REP_ORG=O. sativa	AK121261.1	XM_467413(11)	AK121261 // Oryza sativa (japonica cultivar-group) cDNA clone:J023104H13, full insert sequence. // gb // 11 // --- /// XM_467413 // Oryza sativa (japonica cultivar-group), mRNA. // refseq // 11 // --- /// LOC_Os02g47970.1 // calpain, putative, expressed // tigr_pseudomol_4 // 11 // ---
Os.11709.1.S2_at	854.32	P	951.44	P	-1.11		gb:AY062272.1 /DB_XREF=gi:20268667 /TID=Os.11709.1 /CNT=13 /FEA=FLmRNA /TIER=FL /STK=1 /UG=Os.11709 /DEF=Oryza sativa Dek1-calpain-like protein mRNA, complete cds. /PROD=Dek1-calpain-like protein /FL=gb:AK064381.1 gb:AY062272.1 gb:AK072218.1 gb:AK121261.1 gb:AK121875.1 /REP_ORG=O. sativa	AY062272.1	LOC_Os02g47970.1(11)	LOC_Os02g47970.1 // calpain, putative, expressed // tigr_pseudomol_4 // 11 // ---
Os.27854.1.S2_at	789.04	P	899.11	P	-1.14		gb:AY374122.1 /DB_XREF=gi:34761153 /TID=Os.27854.1 /CNT=12 /FEA=FLmRNA /TIER=FL /STK=2 /UG=Os.27854 /DEF=Oryza sativa (japonica cultivar-group) SCC3 mRNA, complete cds. /PROD=SCC3 /FL=gb:AY374122.1 gb:AK100219.1 gb:AK069089.1 /REP_ORG=O. sativa	AY374122.1	AK069089(11)	AK069089 // Oryza sativa (japonica cultivar-group) cDNA clone:J023008B14, full insert sequence. // gb // 11 // --- /// LOC_Os05g09620.1 // Sister-chromatide cohesion protein, putative, expressed // tigr_pseudomol_4 // 11 // --- /// LOC_Os05g09620.2 // Sister-chromatide cohesion protein, putative, expressed // tigr_pseudomol_4 // 11 // ---
Os.27854.1.S1_at	34.37	P	37.5	P	-1.09		gb:AK100219.1 /DB_XREF=gi:32985428 /TID=Os.27854.1 /CNT=12 /FEA=FLmRNA /TIER=FL /STK=1 /UG=Os.27854 /UG_TITLE=(japonica cultivar-group) cDNA clone:J023046E22, full insert sequence /DEF=Oryza sativa (japonica cultivar-group) cDNA clone:J023046E22, full insert sequence. /FL=gb:AY374122.1 gb:AK100219.1 gb:AK069089.1 /REP_ORG=O. sativa	AK100219.1	AK069089(11),AK100219(11)	AK069089 // Oryza sativa (japonica cultivar-group) cDNA clone:J023008B14, full insert sequence. // gb // 11 // --- /// AK100219 // Oryza sativa (japonica cultivar-group) cDNA clone:J023046E22, full insert sequence. // gb // 11 // --- /// LOC_Os05g09620.1 // Sister-chromatide cohesion protein, putative, expressed // tigr_pseudomol_4 // 11 // --- /// LOC_Os05g09620.2 // Sister-chromatide cohesion p…
Os.3123.1.S1_a_at	1583.83	P	1461.04	P	1.08		gb:AF344453.1 /DB_XREF=gi:13517760 /GEN=SET1 /TID=Os.3123.1 /CNT=11 /FEA=FLmRNA /TIER=FL /STK=2 /UG=Os.3123 /DEF=Oryza sativa SET1 (SET1) mRNA, complete cds. /PROD=SET1 /FL=gb:AF344453.1 gb:AK102379.1 /REP_ORG=O. sativa	AF344453.1	AK102379(10)	AK102379 // Oryza sativa (japonica cultivar-group) cDNA clone:J033092A08, full insert sequence. // gb // 10 // --- /// LOC_Os11g38900.1 // YDG/SRA domain containing protein, expressed // tigr_pseudomol_4 // 11 // ---
Os.8416.1.S1_at	169.02	P	341.18	P	-2.02	*	gb:AK071787.1 /DB_XREF=gi:32981810 /TID=Os.8416.1 /CNT=9 /FEA=FLmRNA /TIER=FL /STK=2 /UG=Os.8416 /UG_TITLE=(japonica cultivar-group) isolate 23484 heavy meromyosin-like protein mRNA, complete cds /DEF=Oryza sativa (japonica cultivar-group) cDNA clone:J023110P10, full insert sequence. /FL=gb:AY224542.1 gb:AK071787.1 /REP_ORG=O. sativa	AK071787.1	XM_469921(11)	XM_469921 // Oryza sativa (japonica cultivar-group), mRNA. // refseq // 11 // --- /// LOC_Os03g57530.1 // expressed protein // tigr_pseudomol_4 // 11 // ---
Os.49225.1.S2_at	95	P	722.96	P	-7.61	*	gb:AB013451.1 /DB_XREF=gi:7415940 /GEN=PibH8 /TID=Os.49225.1 /CNT=8 /FEA=FLmRNA /TIER=FL /STK=2 /UG=Os.49225 /UG_TITLE=PibH8 mRNA, complete cds /DEF=Oryza sativa PibH8 mRNA, complete cds. /FL=gb:AB013451.1 gb:AK065372.1 gb:AK065693.1 gb:AK099855.1 /REP_ORG=O. sativa	AB013451.1	XM_483564(11)	XM_483564 // Oryza sativa (japonica cultivar-group), mRNA. // refseq // 11 // --- /// LOC_Os08g42700.1 // NB-ARC domain containing protein, expressed // tigr_pseudomol_4 // 11 // ---
[truncated: 56,621 more rows]

## Sheet: up
Probe Set ID	cd mutant	cd mutant Call	WT	WT Call	fold change	filtered		Target Description	Representative Public ID	Annotation Transcript Cluster	Transcript Assignments
Os.648.1.S1_at	452.8	P	226.21	P	2	*		REPORTER X17220 /FEA=CDS /DB_XREF=GI:47128 /DB_XREF=EMB:X17220.1 /DEF=SHBARPA Streptomyces hygroscopicus bar gene for phosphinothricin acetyl transferase.	RPTR-Os-X17220-1	RPTR-Os-X17220-1	RPTR-Os-X17220-1 // --- // affx // --- // ---
[truncated: 988 more rows]

## Sheet: down
Probe Set ID	cd mutant	cd mutant Call	WT	WT Call	fold change	filtered		Target Description	Representative Public ID	Annotation Description	Transcript Assignments
[truncated: 1,474 more rows]

[truncated: 2 more sheets: OsSPLs, OsGH3s]
